# Supplementary material for: 2-(2-Chloro-3-quinol­yl)-3-phenyl­thia­zolidin-4-one
Source: Acta Crystallogr Sect E Struct Rep Online. 2009 Oct 17;65(Pt 11):o2753. doi: 10.1107/S1600536809041543 (PMC2971196; doi:10.1107/S1600536809041543)
Supplement: Supplementary file 1 [file e-65-o2753-sup1.cif]

##############################################################################
###                                                                        ###
###        Electronic paper (Acta Crystallographica Section E)             ###
###                                                                        ###
##############################################################################
#                                                                            #
# This CIF contains the data in a paper accepted for publication in Acta     #
# Crystallographica Section E. It conforms to the requirements of Notes      #
# for Authors for Section E, and has been peer reviewed under the auspices   #
# of the IUCr Commission on Journals.                                        #
#                                                                            #
# Full details of the Crystallographic Information File format               #
# are given in the paper "The Crystallographic Information File (CIF):       #
# a New Standard Archive File for Crystallography" by S. R. Hall, F. H.      #
# Allen and I. D. Brown [Acta Cryst. (1991), A47, 655-685].                  #
#                                                                            #
# The current version of the core CIF dictionary is obtainable from          #
# ftp://ftp.iucr.org/pub/cif_core.dic. The current version number is 2.4.    #
#                                                                            #
# Software is freely available for graphical display of the structure(s) in  #
# this CIF.  For information consult the CIF home page http://www.iucr.org/  #
# cif/home.html                                                              #
#                                                                            #
# This file may be used for bona fide research purposes within the           #
# scientific community so long as proper attribution is given to the journal # 
# article from which it was obtained.                                        #
#                                                                            #
##############################################################################
                                             
data_global
_audit_creation_method     'from SHELXL97 CIF and IUCr SHELXL97-template'
_journal_date_recd_electronic     2009-08-01
_journal_date_accepted     2009-10-12
_journal_name_full     'Acta Crystallographica, Section E'
_journal_year     2009
_journal_volume     65
_journal_issue     11
_journal_page_first     o2753
_journal_page_last     o2753
_journal_paper_category     QO
_journal_coeditor_code     GW2069
_publ_contact_author_name     'Wei-Wei Liu'
_publ_contact_author_address
;
School of Chemical Engineering
Huaihai Institute of Technology
Lianyun-gang Jiangsu 222005
People's Republic of China
;
_publ_contact_author_email     liuww2007ly@yahoo.com.cn
_publ_contact_author_fax     ?
_publ_contact_author_phone     ?
_publ_section_title
;
2-(2-Chloro-3-quinolyl)-3-phenylthiazolidin-4-one
;
loop_
    _publ_author_name
    _publ_author_address
    'Wei-Wei Liu'
;
School of Chemical Engineering
Huaihai Institute of Technology
Lianyun-gang Jiangsu 222005
People's Republic of China
;
    'Ji-You Sun'
;
School of Chemical Engineering
Huaihai Institute of Technology
Lianyun-gang Jiangsu 222005
People's Republic of China
;
    'Li-Juan Tang'
;
School of Chemical Engineering
Huaihai Institute of Technology
Lianyun-gang Jiangsu 222005
People's Republic of China
;
    'Yue-Qiang Zhao'
;
School of Chemical Engineering
Huaihai Institute of Technology
Lianyun-gang Jiangsu 222005
People's Republic of China
;
    'Hong-Wen Hu'
;
Department of Chemistry
Naning University
Nanjing Jiangsu 210093
People's Republic of China
;
_publ_section_synopsis     .
data_I
_chemical_name_systematic
;
2-(2-Chloro-3-quinolyl)-3-phenylthiazolidin-4-one
;
_chemical_name_common     ?
_chemical_formula_moiety     'C18 H13 Cl N2 O S'
_chemical_formula_sum     'C18 H13 Cl N2 O S'
_chemical_formula_iupac     'C18 H13 Cl N2 O S'
_chemical_formula_weight     340.81
_chemical_melting_point     ?
_chemical_melting_point_gt     426
_chemical_melting_point_lt     428
_symmetry_cell_setting     'Monoclinic'
_symmetry_space_group_name_H-M     'C 2/c'
_symmetry_space_group_name_Hall     '-C 2yc'
loop_
    _symmetry_equiv_pos_as_xyz
    'x, y, z'
    '-x, y, -z+1/2'
    'x+1/2, y+1/2, z'
    '-x+1/2, y+1/2, -z+1/2'
    '-x, -y, -z'
    'x, -y, z-1/2'
    '-x+1/2, -y+1/2, -z'
    'x+1/2, -y+1/2, z-1/2'
_cell_length_a     16.1192(6)
_cell_length_b     12.7502(5)
_cell_length_c     16.8949(6)
_cell_angle_alpha     90.00
_cell_angle_beta     110.379(2)
_cell_angle_gamma     90.00
_cell_volume     3255.0(2)
_cell_formula_units_Z     8
_cell_measurement_reflns_used     3808
_cell_measurement_theta_min     2.69
_cell_measurement_theta_max     26.32
_cell_measurement_temperature     296(2)
_exptl_crystal_description     'block'
_exptl_crystal_colour     'pale yellow'
_exptl_crystal_size_max     0.35
_exptl_crystal_size_mid     0.20
_exptl_crystal_size_min     0.15
_exptl_crystal_density_diffrn     1.391
_exptl_crystal_density_meas     ?
_exptl_crystal_density_method     'not measured'
_exptl_crystal_F_000     1408
_exptl_absorpt_coefficient_mu     0.368
_exptl_absorpt_correction_type     none
_exptl_absorpt_process_details     ?
_exptl_absorpt_correction_T_min     ?
_exptl_absorpt_correction_T_max     ?
_exptl_special_details
;
;
_diffrn_ambient_temperature     296(2)
_diffrn_radiation_type     MoK\a
_diffrn_radiation_wavelength     0.71073
_diffrn_radiation_source     'fine-focus sealed tube'
_diffrn_radiation_monochromator     graphite
_diffrn_measurement_device_type     'Bruker SMART CCD area-detector'
_diffrn_measurement_method     '\f and \w'
_diffrn_detector_area_resol_mean     ?
_diffrn_reflns_number     12810
_diffrn_reflns_av_R_equivalents     0.0273
_diffrn_reflns_av_sigmaI/netI     0.0238
_diffrn_reflns_theta_min     2.09
_diffrn_reflns_theta_max     25.02
_diffrn_reflns_theta_full     25.02
_diffrn_measured_fraction_theta_max     1.000
_diffrn_measured_fraction_theta_full     1.000
_diffrn_reflns_limit_h_min     -19
_diffrn_reflns_limit_h_max     19
_diffrn_reflns_limit_k_min     -14
_diffrn_reflns_limit_k_max     15
_diffrn_reflns_limit_l_min     -20
_diffrn_reflns_limit_l_max     20
_diffrn_standards_number     ?
_diffrn_standards_interval_count     ?
_diffrn_standards_interval_time     ?
_diffrn_standards_decay_%     ?
_refine_special_details
;
Refinement of <i>F</i>^2^ against ALL reflections. The weighted <i>R</i>-factor
<i>wR</i> and goodness of fit <i>S</i> are based on <i>F</i>^2^, conventional
<i>R</i>-factors <i>R</i> are based on <i>F</i>, with <i>F</i> set to zero for
negative <i>F</i>^2^. The threshold expression of <i>F</i>^2^ >
\s(<i>F</i>^2^) is used only for calculating <i>R</i>-factors(gt) <i>etc</i>.
and is not relevant to the choice of reflections for refinement.
<i>R</i>-factors based on <i>F</i>^2^ are statistically about twice as large
as those based on <i>F</i>, and <i>R</i>- factors based on ALL data will be
even larger.
;
_reflns_number_total     2883
_reflns_number_gt     2165
_reflns_threshold_expression     I>2\s(I)
_refine_ls_structure_factor_coef     Fsqd
_refine_ls_matrix_type     full
_refine_ls_R_factor_all     0.0548
_refine_ls_R_factor_gt     0.0367
_refine_ls_wR_factor_gt     0.0884
_refine_ls_wR_factor_ref     0.0981
_refine_ls_goodness_of_fit_ref     1.045
_refine_ls_restrained_S_all     1.045
_refine_ls_number_reflns     2883
_refine_ls_number_parameters     208
_refine_ls_number_restraints     0
_refine_ls_hydrogen_treatment     constr
_refine_ls_weighting_scheme     calc
_refine_ls_weighting_details
         'calc w=1/[\s^2^(Fo^2^)+(0.0404P)^2^+1.9966P] where P=(Fo^2^+2Fc^2^)/3'
_atom_sites_solution_hydrogens     geom
_atom_sites_solution_primary     direct
_atom_sites_solution_secondary     difmap
_refine_ls_shift/su_max     0.001
_refine_ls_shift/su_mean     0.000
_refine_diff_density_max     0.222
_refine_diff_density_min     -0.244
_refine_ls_extinction_method     none
_refine_ls_extinction_coef     ?
loop_
    _atom_type_symbol
    _atom_type_description
    _atom_type_scat_dispersion_real
    _atom_type_scat_dispersion_imag
    _atom_type_scat_source
    'C' 'C' 0.0033 0.0016
                         'International Tables Vol C Tables 4.2.6.8 and 6.1.1.4'
    'H' 'H' 0.0000 0.0000
                         'International Tables Vol C Tables 4.2.6.8 and 6.1.1.4'
    'N' 'N' 0.0061 0.0033
                         'International Tables Vol C Tables 4.2.6.8 and 6.1.1.4'
    'O' 'O' 0.0106 0.0060
                         'International Tables Vol C Tables 4.2.6.8 and 6.1.1.4'
    'S' 'S' 0.1246 0.1234
                         'International Tables Vol C Tables 4.2.6.8 and 6.1.1.4'
    'Cl' 'Cl' 0.1484 0.1585
                         'International Tables Vol C Tables 4.2.6.8 and 6.1.1.4'
_computing_data_collection     'SMART (Bruker, 2001)'
_computing_cell_refinement     'SAINT (Bruker, 2001)'
_computing_data_reduction     'SAINT (Bruker, 2001)'
_computing_structure_solution     'SHELXS97 (Sheldrick, 2008)'
_computing_structure_refinement     'SHELXL97 (Sheldrick, 2008)'
_computing_molecular_graphics     'SHELXTL (Sheldrick, 2008)'
_computing_publication_material     'SHELXTL (Sheldrick, 2008)'
loop_
    _atom_site_type_symbol
    _atom_site_label
    _atom_site_fract_x
    _atom_site_fract_y
    _atom_site_fract_z
    _atom_site_U_iso_or_equiv
    _atom_site_adp_type
    _atom_site_calc_flag
    _atom_site_refinement_flags
    _atom_site_occupancy
    _atom_site_disorder_assembly
    _atom_site_disorder_group
    Cl Cl1 0.18759(4) 0.86407(6) 0.14286(3) 0.0776(2) Uani d . 1 . .
    S S1 0.35490(4) 1.06043(5) 0.23906(4) 0.0743(2) Uani d . 1 . .
    N N1 0.13806(10) 0.84780(14) 0.27204(10) 0.0529(4) Uani d . 1 . .
    C C5 0.23728(14) 0.88458(16) 0.50321(12) 0.0505(5) Uani d . 1 . .
    H H5A 0.2911 0.9013 0.5446 0.061 Uiso calc R 1 . .
    C C2 0.29190(12) 0.89607(15) 0.30682(11) 0.0432(5) Uani d . 1 . .
    C C1 0.20616(13) 0.86948(16) 0.25139(11) 0.0486(5) Uani d . 1 . .
    N N2 0.45307(10) 0.91604(14) 0.33821(9) 0.0483(4) Uani d . 1 . .
    C C9 0.14837(12) 0.85342(15) 0.35618(12) 0.0455(5) Uani d . 1 . .
    C C3 0.30220(12) 0.89873(15) 0.39034(11) 0.0433(5) Uani d . 1 . .
    H H3A 0.3576 0.9137 0.4300 0.052 Uiso calc R 1 . .
    C C4 0.23063(12) 0.87924(15) 0.41773(11) 0.0418(4) Uani d . 1 . .
    C C8 0.07547(14) 0.83422(19) 0.38073(13) 0.0581(6) Uani d . 1 . .
    H H8A 0.0210 0.8175 0.3403 0.070 Uiso calc R 1 . .
    C C10 0.36487(12) 0.92437(17) 0.27408(11) 0.0488(5) Uani d . 1 . .
    H H10A 0.3613 0.8785 0.2265 0.059 Uiso calc R 1 . .
    C C13 0.49430(13) 0.81620(18) 0.35847(12) 0.0516(5) Uani d . 1 . .
    C C6 0.16534(14) 0.86545(18) 0.52517(13) 0.0578(6) Uani d . 1 . .
    H H6A 0.1701 0.8693 0.5816 0.069 Uiso calc R 1 . .
    C C7 0.08402(14) 0.8399(2) 0.46357(14) 0.0635(6) Uani d . 1 . .
    H H7A 0.0353 0.8268 0.4795 0.076 Uiso calc R 1 . .
    O O1 0.55375(11) 1.01688(16) 0.43920(10) 0.0849(6) Uani d . 1 . .
    C C18 0.44621(16) 0.72616(19) 0.32907(14) 0.0624(6) Uani d . 1 . .
    H H18A 0.3863 0.7308 0.2969 0.075 Uiso calc R 1 . .
    C C12 0.48571(15) 1.0079(2) 0.37932(14) 0.0613(6) Uani d . 1 . .
    C C14 0.58436(16) 0.8072(2) 0.40572(14) 0.0731(7) Uani d . 1 . .
    H H14A 0.6184 0.8669 0.4258 0.088 Uiso calc R 1 . .
    C C11 0.42542(19) 1.0985(2) 0.34260(17) 0.0841(8) Uani d . 1 . .
    H H11A 0.4596 1.1600 0.3396 0.101 Uiso calc R 1 . .
    H H11B 0.3904 1.1150 0.3775 0.101 Uiso calc R 1 . .
    C C16 0.5747(2) 0.6209(3) 0.3948(2) 0.0937(9) Uani d . 1 . .
    H H16A 0.6015 0.5556 0.4082 0.112 Uiso calc R 1 . .
    C C17 0.4867(2) 0.6282(2) 0.34713(18) 0.0835(8) Uani d . 1 . .
    H H17A 0.4539 0.5677 0.3268 0.100 Uiso calc R 1 . .
    C C15 0.6223(2) 0.7092(3) 0.42233(18) 0.0950(10) Uani d . 1 . .
    H H15A 0.6824 0.7036 0.4534 0.114 Uiso calc R 1 . .
loop_
    _atom_site_aniso_label
    _atom_site_aniso_U_11
    _atom_site_aniso_U_22
    _atom_site_aniso_U_33
    _atom_site_aniso_U_12
    _atom_site_aniso_U_13
    _atom_site_aniso_U_23
    Cl1 0.0609(4) 0.1297(6) 0.0347(3) -0.0162(4) 0.0073(2) -0.0082(3)
    S1 0.0791(5) 0.0764(4) 0.0645(4) -0.0054(4) 0.0214(3) 0.0224(3)
    N1 0.0406(9) 0.0694(12) 0.0419(9) -0.0089(9) 0.0060(7) -0.0041(8)
    C5 0.0442(11) 0.0637(13) 0.0414(10) -0.0034(10) 0.0122(9) -0.0016(10)
    C2 0.0385(10) 0.0500(11) 0.0375(9) -0.0028(9) 0.0086(8) -0.0009(8)
    C1 0.0451(11) 0.0600(13) 0.0352(10) -0.0032(10) 0.0072(9) -0.0028(9)
    N2 0.0397(9) 0.0629(11) 0.0414(8) -0.0110(8) 0.0131(7) -0.0021(8)
    C9 0.0404(11) 0.0488(12) 0.0443(10) -0.0034(9) 0.0108(9) -0.0007(9)
    C3 0.0337(10) 0.0538(12) 0.0380(10) -0.0036(9) 0.0069(8) -0.0020(8)
    C4 0.0379(10) 0.0457(11) 0.0392(9) -0.0010(9) 0.0099(8) -0.0007(8)
    C8 0.0407(11) 0.0739(15) 0.0563(13) -0.0125(11) 0.0128(10) -0.0010(11)
    C10 0.0444(11) 0.0641(13) 0.0360(10) -0.0066(10) 0.0116(8) -0.0013(9)
    C13 0.0488(12) 0.0720(15) 0.0406(10) -0.0003(11) 0.0237(9) 0.0066(10)
    C6 0.0576(13) 0.0723(15) 0.0474(11) -0.0042(12) 0.0233(10) 0.0014(10)
    C7 0.0489(13) 0.0824(17) 0.0647(14) -0.0100(12) 0.0266(11) 0.0031(12)
    O1 0.0623(10) 0.1135(15) 0.0676(10) -0.0327(10) 0.0083(9) -0.0206(10)
    C18 0.0603(14) 0.0692(16) 0.0676(14) -0.0016(13) 0.0346(12) -0.0020(12)
    C12 0.0547(13) 0.0780(17) 0.0527(12) -0.0226(13) 0.0204(11) -0.0058(12)
    C14 0.0569(14) 0.099(2) 0.0590(14) 0.0021(14) 0.0147(11) 0.0118(13)
    C11 0.097(2) 0.0620(16) 0.0873(18) -0.0189(15) 0.0247(16) -0.0036(14)
    C16 0.102(3) 0.094(2) 0.096(2) 0.032(2) 0.048(2) 0.0265(18)
    C17 0.104(2) 0.0750(19) 0.090(2) 0.0042(17) 0.0571(18) 0.0035(15)
    C15 0.0746(19) 0.123(3) 0.0808(19) 0.029(2) 0.0185(15) 0.0279(19)
_geom_special_details
;
All e.s.d.'s (except the e.s.d. in the dihedral angle between two l.s. planes)
are estimated using the full covariance matrix. The cell e.s.d.'s are taken
into account individually in the estimation of e.s.d.'s in distances, angles
and torsion angles; correlations between e.s.d.'s in cell parameters are only
used when they are defined by crystal symmetry. An approximate (isotropic)
treatment of cell e.s.d.'s is used for estimating e.s.d.'s involving l.s.
planes.
;
loop_
    _geom_bond_atom_site_label_1
    _geom_bond_atom_site_label_2
    _geom_bond_site_symmetry_2
    _geom_bond_distance
    _geom_bond_publ_flag
    Cl1 C1 . 1.7534(19) ?
    S1 C11 . 1.790(3) ?
    S1 C10 . 1.822(2) ?
    N1 C1 . 1.292(3) ?
    N1 C9 . 1.374(2) ?
    C5 C6 . 1.357(3) ?
    C5 C4 . 1.412(3) ?
    C5 H5A . 0.9300 ?
    C2 C3 . 1.363(2) ?
    C2 C1 . 1.414(3) ?
    C2 C10 . 1.508(3) ?
    N2 C12 . 1.370(3) ?
    N2 C13 . 1.422(3) ?
    N2 C10 . 1.461(2) ?
    C9 C8 . 1.397(3) ?
    C9 C4 . 1.410(2) ?
    C3 C4 . 1.407(3) ?
    C3 H3A . 0.9300 ?
    C8 C7 . 1.360(3) ?
    C8 H8A . 0.9300 ?
    C10 H10A . 0.9800 ?
    C13 C18 . 1.377(3) ?
    C13 C14 . 1.397(3) ?
    C6 C7 . 1.399(3) ?
    C6 H6A . 0.9300 ?
    C7 H7A . 0.9300 ?
    O1 C12 . 1.211(3) ?
    C18 C17 . 1.393(4) ?
    C18 H18A . 0.9300 ?
    C12 C11 . 1.497(4) ?
    C14 C15 . 1.377(4) ?
    C14 H14A . 0.9300 ?
    C11 H11A . 0.9700 ?
    C11 H11B . 0.9700 ?
    C16 C15 . 1.349(4) ?
    C16 C17 . 1.369(4) ?
    C16 H16A . 0.9300 ?
    C17 H17A . 0.9300 ?
    C15 H15A . 0.9300 ?
loop_
    _geom_angle_atom_site_label_1
    _geom_angle_atom_site_label_2
    _geom_angle_atom_site_label_3
    _geom_angle_site_symmetry_1
    _geom_angle_site_symmetry_3
    _geom_angle
    _geom_angle_publ_flag
    C11 S1 C10 . . 89.23(11) ?
    C1 N1 C9 . . 117.38(16) ?
    C6 C5 C4 . . 120.21(19) ?
    C6 C5 H5A . . 119.9 ?
    C4 C5 H5A . . 119.9 ?
    C3 C2 C1 . . 115.48(18) ?
    C3 C2 C10 . . 123.01(16) ?
    C1 C2 C10 . . 121.45(16) ?
    N1 C1 C2 . . 126.77(18) ?
    N1 C1 Cl1 . . 114.97(14) ?
    C2 C1 Cl1 . . 118.26(16) ?
    C12 N2 C13 . . 125.37(18) ?
    C12 N2 C10 . . 114.62(18) ?
    C13 N2 C10 . . 119.76(17) ?
    N1 C9 C8 . . 119.12(17) ?
    N1 C9 C4 . . 121.27(17) ?
    C8 C9 C4 . . 119.61(18) ?
    C2 C3 C4 . . 121.21(17) ?
    C2 C3 H3A . . 119.4 ?
    C4 C3 H3A . . 119.4 ?
    C3 C4 C9 . . 117.83(16) ?
    C3 C4 C5 . . 123.31(17) ?
    C9 C4 C5 . . 118.86(18) ?
    C7 C8 C9 . . 120.12(19) ?
    C7 C8 H8A . . 119.9 ?
    C9 C8 H8A . . 119.9 ?
    N2 C10 C2 . . 113.12(15) ?
    N2 C10 S1 . . 105.26(13) ?
    C2 C10 S1 . . 110.80(14) ?
    N2 C10 H10A . . 109.2 ?
    C2 C10 H10A . . 109.2 ?
    S1 C10 H10A . . 109.2 ?
    C18 C13 C14 . . 118.7(2) ?
    C18 C13 N2 . . 120.15(19) ?
    C14 C13 N2 . . 121.1(2) ?
    C5 C6 C7 . . 120.5(2) ?
    C5 C6 H6A . . 119.8 ?
    C7 C6 H6A . . 119.8 ?
    C8 C7 C6 . . 120.7(2) ?
    C8 C7 H7A . . 119.6 ?
    C6 C7 H7A . . 119.6 ?
    C13 C18 C17 . . 120.4(2) ?
    C13 C18 H18A . . 119.8 ?
    C17 C18 H18A . . 119.8 ?
    O1 C12 N2 . . 125.5(2) ?
    O1 C12 C11 . . 122.8(2) ?
    N2 C12 C11 . . 111.71(19) ?
    C15 C14 C13 . . 119.3(3) ?
    C15 C14 H14A . . 120.3 ?
    C13 C14 H14A . . 120.3 ?
    C12 C11 S1 . . 107.20(18) ?
    C12 C11 H11A . . 110.3 ?
    S1 C11 H11A . . 110.3 ?
    C12 C11 H11B . . 110.3 ?
    S1 C11 H11B . . 110.3 ?
    H11A C11 H11B . . 108.5 ?
    C15 C16 C17 . . 119.6(3) ?
    C15 C16 H16A . . 120.2 ?
    C17 C16 H16A . . 120.2 ?
    C16 C17 C18 . . 120.0(3) ?
    C16 C17 H17A . . 120.0 ?
    C18 C17 H17A . . 120.0 ?
    C16 C15 C14 . . 121.9(3) ?
    C16 C15 H15A . . 119.1 ?
    C14 C15 H15A . . 119.1 ?
loop_
    _geom_torsion_atom_site_label_1
    _geom_torsion_atom_site_label_2
    _geom_torsion_atom_site_label_3
    _geom_torsion_atom_site_label_4
    _geom_torsion_site_symmetry_1
    _geom_torsion_site_symmetry_2
    _geom_torsion_site_symmetry_3
    _geom_torsion_site_symmetry_4
    _geom_torsion
    _geom_torsion_publ_flag
    C9 N1 C1 C2 . . . . 1.8(3) ?
    C9 N1 C1 Cl1 . . . . -178.42(15) ?
    C3 C2 C1 N1 . . . . -0.1(3) ?
    C10 C2 C1 N1 . . . . -177.3(2) ?
    C3 C2 C1 Cl1 . . . . -179.85(15) ?
    C10 C2 C1 Cl1 . . . . 2.9(3) ?
    C1 N1 C9 C8 . . . . 177.7(2) ?
    C1 N1 C9 C4 . . . . -1.6(3) ?
    C1 C2 C3 C4 . . . . -1.9(3) ?
    C10 C2 C3 C4 . . . . 175.26(18) ?
    C2 C3 C4 C9 . . . . 2.0(3) ?
    C2 C3 C4 C5 . . . . -177.78(19) ?
    N1 C9 C4 C3 . . . . -0.2(3) ?
    C8 C9 C4 C3 . . . . -179.55(19) ?
    N1 C9 C4 C5 . . . . 179.58(19) ?
    C8 C9 C4 C5 . . . . 0.3(3) ?
    C6 C5 C4 C3 . . . . 179.6(2) ?
    C6 C5 C4 C9 . . . . -0.2(3) ?
    N1 C9 C8 C7 . . . . -179.6(2) ?
    C4 C9 C8 C7 . . . . -0.3(3) ?
    C12 N2 C10 C2 . . . . -94.5(2) ?
    C13 N2 C10 C2 . . . . 80.0(2) ?
    C12 N2 C10 S1 . . . . 26.58(19) ?
    C13 N2 C10 S1 . . . . -158.88(14) ?
    C3 C2 C10 N2 . . . . 21.7(3) ?
    C1 C2 C10 N2 . . . . -161.27(18) ?
    C3 C2 C10 S1 . . . . -96.2(2) ?
    C1 C2 C10 S1 . . . . 80.8(2) ?
    C11 S1 C10 N2 . . . . -31.25(16) ?
    C11 S1 C10 C2 . . . . 91.36(16) ?
    C12 N2 C13 C18 . . . . 162.71(19) ?
    C10 N2 C13 C18 . . . . -11.2(3) ?
    C12 N2 C13 C14 . . . . -19.5(3) ?
    C10 N2 C13 C14 . . . . 166.56(19) ?
    C4 C5 C6 C7 . . . . 0.2(3) ?
    C9 C8 C7 C6 . . . . 0.3(4) ?
    C5 C6 C7 C8 . . . . -0.2(4) ?
    C14 C13 C18 C17 . . . . 0.8(3) ?
    N2 C13 C18 C17 . . . . 178.56(19) ?
    C13 N2 C12 O1 . . . . -0.8(3) ?
    C10 N2 C12 O1 . . . . 173.4(2) ?
    C13 N2 C12 C11 . . . . -179.38(19) ?
    C10 N2 C12 C11 . . . . -5.2(3) ?
    C18 C13 C14 C15 . . . . -0.7(3) ?
    N2 C13 C14 C15 . . . . -178.5(2) ?
    O1 C12 C11 S1 . . . . 162.11(19) ?
    N2 C12 C11 S1 . . . . -19.3(2) ?
    C10 S1 C11 C12 . . . . 28.95(19) ?
    C15 C16 C17 C18 . . . . -1.7(4) ?
    C13 C18 C17 C16 . . . . 0.4(4) ?
    C17 C16 C15 C14 . . . . 1.7(5) ?
    C13 C14 C15 C16 . . . . -0.5(4) ?
loop_
    _geom_hbond_atom_site_label_D
    _geom_hbond_atom_site_label_H
    _geom_hbond_atom_site_label_A
    _geom_hbond_site_symmetry_A
    _geom_hbond_distance_DH
    _geom_hbond_distance_HA
    _geom_hbond_distance_DA
    _geom_hbond_angle_DHA
    C8 H8A N1 2 0.93 2.63 3.514(3) 158.2
    C3 H3A O1 5_676 0.93 2.35 3.192(2) 150.7
