# Supplementary material for: 2-(2-Chloro-3-quinol­yl)-3-phenyl­thia­zolidin-4-one
Source: Acta Crystallogr Sect E Struct Rep Online. 2009 Oct 17;65(Pt 11):o2753. doi: 10.1107/S1600536809041543 (PMC2971196; doi:10.1107/S1600536809041543)
Supplement: Supplementary file 2 [file e-65-o2753-Isup2.hkl]

# 
# h,k,l, Fc-squared, Fo-squared, sigma(Fo-squared) and status flag 
# 
data_I
_shelx_title ' A in C2/c' 
_shelx_refln_list_code          4 
_shelx_F_calc_maximum      379.66 
_exptl_crystal_F_000      1408.00 
_reflns_d_resolution_high  0.8402 
 
loop_ 
 _symmetry_equiv_pos_as_xyz 
 'x, y, z' 
 '-x, y, -z+1/2' 
 'x+1/2, y+1/2, z' 
 '-x+1/2, y+1/2, -z+1/2' 
 '-x, -y, -z' 
 'x, -y, z-1/2' 
 '-x+1/2, -y+1/2, -z' 
 'x+1/2, -y+1/2, z-1/2' 
 
_cell_length_a    16.1192 
_cell_length_b    12.7502 
_cell_length_c    16.8949 
_cell_angle_alpha  90.000 
_cell_angle_beta  110.379 
_cell_angle_gamma  90.000 
 
_shelx_F_squared_multiplier     1.000 
 
loop_ 
 _refln_index_h 
 _refln_index_k 
 _refln_index_l 
 _refln_F_squared_calc 
 _refln_F_squared_meas 
 _refln_F_squared_sigma 
 _refln_observed_status 
   2   0   0      538.69      584.55      8.95 o 
   4   0   0     7082.55     6663.20     73.28 o 
   6   0   0     4367.30     3990.33     44.15 o 
   8   0   0     3543.01     3482.17     48.87 o 
  10   0   0      602.86      524.30     25.35 o 
  12   0   0      112.97      110.60     16.67 o 
  14   0   0     2099.91     2063.67    150.71 o 
  16   0   0      287.41      304.52     28.99 o 
   1   1   0    12360.36    11958.76    144.64 o 
   3   1   0     5849.73     5859.75     51.63 o 
   5   1   0     1438.97     1494.98     15.61 o 
   7   1   0     2877.43     2742.40     25.89 o 
   9   1   0      276.13      307.91      8.37 o 
  11   1   0     2302.43     2387.92     38.44 o 
  13   1   0       19.43       14.60      9.15 o 
  15   1   0      403.69      416.74     40.29 o 
  17   1   0      142.32      149.78     21.78 o 
   0   2   0     1639.70     1878.61     25.08 o 
   2   2   0      115.46      102.10      2.88 o 
   4   2   0      292.53      310.12      6.36 o 
   6   2   0     1634.67     1625.45     19.95 o 
   8   2   0       35.42       38.85      4.09 o 
  10   2   0     2043.06     2077.57     42.03 o 
  12   2   0      443.24      392.85     22.18 o 
  14   2   0       29.99       24.30     14.03 o 
  16   2   0        3.79       -4.97     14.44 o 
   1   3   0    74078.80    71537.73    622.54 o 
   3   3   0    24091.57    23960.24    178.96 o 
   5   3   0     1863.40     1852.48     28.00 o 
   7   3   0        6.11        3.94      3.17 o 
   9   3   0     1607.32     1574.40     20.54 o 
  11   3   0      424.91      397.59     23.37 o 
  13   3   0      135.46      175.02     14.16 o 
  15   3   0      114.92      156.75     15.54 o 
  17   3   0        0.25        7.73     11.76 o 
   0   4   0   131473.83   126709.29   1448.92 o 
   2   4   0    32433.67    31679.88    260.34 o 
   4   4   0       15.15        5.82      3.08 o 
   6   4   0      950.04      944.07     15.76 o 
   8   4   0     1952.01     1942.33     26.83 o 
  10   4   0      772.29      811.96     31.04 o 
  12   4   0       12.53       37.99      8.39 o 
  14   4   0       66.83       57.13     18.24 o 
  16   4   0        3.68       21.67     12.95 o 
   1   5   0        3.47       11.47      3.14 o 
   3   5   0     4553.12     4859.25     50.36 o 
   5   5   0     3696.72     3944.02     43.49 o 
   7   5   0        1.98        4.35      4.47 o 
   9   5   0      158.49      140.29      9.11 o 
  11   5   0      819.85      838.41     21.22 o 
  13   5   0      555.99      627.75     22.28 o 
  15   5   0      222.53      225.11     19.17 o 
   0   6   0       79.06       41.65     14.41 o 
   2   6   0     2584.08     2694.54     30.86 o 
   4   6   0      162.07      209.29     11.99 o 
   6   6   0       19.51       35.33      5.30 o 
   8   6   0        1.93       -1.18      6.36 o 
  10   6   0     1113.67     1141.98     62.82 o 
  12   6   0     1139.51     1247.34     50.10 o 
  14   6   0       26.53       46.91     16.44 o 
  16   6   0        6.11       14.27     12.84 o 
   1   7   0     9031.76     9521.24     93.21 o 
   3   7   0    15803.81    15682.89    136.20 o 
   5   7   0      887.57      819.59     14.06 o 
   7   7   0      217.14      233.59     11.58 o 
   9   7   0      241.56      272.32     26.30 o 
  11   7   0      113.80      108.61     49.31 o 
  13   7   0      234.36      203.34     32.94 o 
  15   7   0      119.63      126.28     37.50 o 
   0   8   0     2301.94     2311.65     57.03 o 
   2   8   0     2025.10     1970.15     28.73 o 
   4   8   0     3408.62     3577.03     47.26 o 
   6   8   0       18.07       11.53      6.57 o 
   8   8   0      987.84     1025.19     43.03 o 
  10   8   0      399.19      402.82     51.39 o 
  12   8   0        0.01       -6.06      9.06 o 
  14   8   0       81.05      109.29     20.84 o 
   1   9   0       32.37       37.85      7.54 o 
   3   9   0      334.98      333.89     13.87 o 
   5   9   0       37.24       18.56      9.77 o 
   7   9   0      872.88      814.60     22.83 o 
   9   9   0        5.35       52.78     30.56 o 
  11   9   0      509.23      534.02     23.21 o 
  13   9   0       52.44       54.79     22.92 o 
   0  10   0       30.11       16.59     11.81 o 
   2  10   0      206.98      232.39     13.08 o 
   4  10   0     1978.40     1925.57     42.66 o 
   6  10   0      656.52      614.12     19.70 o 
   8  10   0       84.20       45.84     30.56 o 
  10  10   0      421.55      402.82     56.95 o 
  12  10   0       11.43        2.78     33.34 o 
   1  11   0     1905.80     1844.05     38.18 o 
   3  11   0       66.36       66.72      9.80 o 
   5  11   0      841.86      824.79     23.12 o 
   7  11   0      188.57      114.48     13.45 o 
   9  11   0        0.41        0.83     16.18 o 
  11  11   0        1.20        6.95     33.34 o 
   0  12   0       44.26       43.22     17.17 o 
   2  12   0      524.00      497.69     21.20 o 
   4  12   0       54.87       55.45     10.37 o 
   6  12   0        3.61        2.26      9.13 o 
   8  12   0       14.48        4.33     16.35 o 
  10  12   0        8.65       12.95     27.09 o 
   1  13   0        7.06       -2.17      8.58 o 
   3  13   0       14.11       13.47      9.98 o 
   5  13   0       19.19       24.23     12.66 o 
   7  13   0        0.01      -14.90     14.90 o 
   9  13   0       11.23       18.32     19.53 o 
   0  14   0       56.67       82.74     21.54 o 
   2  14   0        5.79       -7.20     11.78 o 
   4  14   0      227.94      219.04     21.48 o 
   6  14   0      146.62      123.63     36.12 o 
   1  15   0        1.41       10.49     12.98 o 
 -17   1   1      230.47      227.39     19.99 o 
 -15   1   1      345.67      373.85     20.96 o 
 -13   1   1        8.38       13.89      8.81 o 
 -11   1   1      535.29      523.68     16.75 o 
  -9   1   1      320.79      372.32      8.66 o 
  -7   1   1      365.98      396.22     12.59 o 
  -5   1   1     6021.51     5820.40     42.62 o 
  -3   1   1    41569.21    39452.50    304.87 o 
  -1   1   1     1339.58     1390.77     11.86 o 
   1   1   1     9855.53     9672.89    114.82 o 
   3   1   1    19850.94    19901.05    165.54 o 
   5   1   1     1442.83     1460.87     17.43 o 
   7   1   1        3.40       27.18      2.93 o 
   9   1   1     3166.33     3203.74     36.86 o 
  11   1   1      510.51      482.33     18.61 o 
  13   1   1      119.53      121.16     13.02 o 
  15   1   1       95.06       61.22     12.53 o 
  17   1   1        5.93       -5.93     11.05 o 
 -18   2   1       54.01       82.10     15.48 o 
 -16   2   1       79.40       69.11     13.44 o 
 -14   2   1     3402.61     3278.34     60.64 o 
 -12   2   1     5560.44     5545.32     83.65 o 
 -10   2   1     2454.84     2315.99     38.03 o 
  -8   2   1     4278.49     4203.30     50.88 o 
  -6   2   1        4.25        7.67      2.02 o 
  -4   2   1    10757.22    10781.03     87.57 o 
  -2   2   1    16935.11    16566.96    124.08 o 
   0   2   1    50262.93    47768.43    456.21 o 
   2   2   1    35462.93    35348.26    413.52 o 
   4   2   1     2343.47     2254.35     48.71 o 
   6   2   1     6285.62     6318.98     63.71 o 
   8   2   1     1192.80     1097.64     16.21 o 
  10   2   1     1307.94     1268.44     27.89 o 
  12   2   1      208.33      213.08     18.04 o 
  14   2   1     1435.61     1440.75     36.72 o 
  16   2   1      242.22      268.01     21.25 o 
 -17   3   1       10.50       -0.51     13.87 o 
 -15   3   1       16.57       23.29     11.02 o 
 -13   3   1       58.95       42.86     12.03 o 
 -11   3   1        1.60        6.96      6.21 o 
  -9   3   1      182.48      193.24      6.94 o 
  -7   3   1      503.12      500.35     10.79 o 
  -5   3   1       11.23        4.60      2.89 o 
  -3   3   1    20663.24    20427.40    152.88 o 
  -1   3   1    30209.42    30844.76    251.12 o 
   1   3   1     1799.94     1928.62     21.91 o 
   3   3   1     2648.71     2446.25     27.63 o 
   5   3   1      724.22      777.59     13.69 o 
   7   3   1     1549.85     1491.40     20.43 o 
   9   3   1     2519.93     2431.26     50.24 o 
  11   3   1        1.06       -4.88      6.22 o 
  13   3   1      755.41      697.89     25.29 o 
  15   3   1       11.88        8.44     10.03 o 
  17   3   1       47.05       40.47     13.03 o 
 -16   4   1        0.81      -10.68     11.89 o 
 -14   4   1      628.56      694.31     33.48 o 
 -12   4   1      173.43      160.65     14.70 o 
 -10   4   1     1145.44     1097.74     20.34 o 
  -8   4   1      584.37      618.45     13.80 o 
  -6   4   1     3917.53     3929.84     43.20 o 
  -4   4   1       58.39       54.08      3.94 o 
  -2   4   1     8333.46     8502.18     79.52 o 
   0   4   1    15454.13    15638.42    140.71 o 
   2   4   1     4238.16     4203.63     43.12 o 
   4   4   1    11680.78    11756.03    109.58 o 
   6   4   1      285.93      251.32     10.82 o 
   8   4   1      259.52      261.94     13.46 o 
  10   4   1       54.65       60.17      8.41 o 
  12   4   1     1487.85     1422.59     32.51 o 
  14   4   1      420.97      457.87     21.26 o 
  16   4   1       85.49       83.80     17.24 o 
 -17   5   1        3.95       -4.27     13.27 o 
 -15   5   1     1076.26     1002.05     35.70 o 
 -13   5   1       49.27       58.45     12.07 o 
 -11   5   1      352.18      296.40     14.05 o 
  -9   5   1      143.61      138.15     16.04 o 
  -7   5   1     7185.75     6906.40     72.75 o 
  -5   5   1      131.04      101.52      6.16 o 
  -3   5   1     3036.82     3224.92     35.76 o 
  -1   5   1     2914.09     3305.97     39.11 o 
   1   5   1       35.11       47.56      4.13 o 
   3   5   1     2427.74     2477.11     29.59 o 
   5   5   1      432.72      428.99     10.45 o 
   7   5   1      420.88      380.53     11.70 o 
   9   5   1      689.97      705.75     19.81 o 
  11   5   1      307.41      317.06     29.06 o 
  13   5   1      500.87      509.22     19.51 o 
  15   5   1       46.43       34.78     12.14 o 
 -16   6   1       79.28       29.46     14.30 o 
 -14   6   1      479.06      461.93     30.60 o 
 -12   6   1     3638.45     3717.11     71.86 o 
 -10   6   1      242.10      239.40     11.87 o 
  -8   6   1        6.68        4.47      5.72 o 
  -6   6   1      396.87      378.01      8.95 o 
  -4   6   1     1230.82     1390.91     18.78 o 
  -2   6   1     5745.55     5990.02     63.40 o 
   0   6   1    16730.44    16381.44    150.72 o 
   2   6   1    11636.08    11779.01     97.34 o 
   4   6   1     1453.37     1512.00     22.35 o 
   6   6   1     4032.26     4015.45     51.13 o 
   8   6   1      796.48      706.11     34.61 o 
  10   6   1     1461.15     1440.26     32.11 o 
  12   6   1        2.15       -7.26     15.20 o 
  14   6   1       93.72       98.43     27.13 o 
  16   6   1      168.27      155.77     17.99 o 
 -15   7   1      115.35      128.28     18.87 o 
 -13   7   1       13.83       24.09     19.45 o 
 -11   7   1     1398.50     1484.91     37.14 o 
  -9   7   1      531.38      515.34     16.66 o 
  -7   7   1      264.60      255.13     12.07 o 
  -5   7   1       74.77      121.58      9.39 o 
  -3   7   1     1284.12     1264.95     18.64 o 
  -1   7   1      211.02      192.53      9.17 o 
   1   7   1     4870.19     4904.39     49.20 o 
   3   7   1     5093.33     5071.02     47.87 o 
   5   7   1       69.27       69.91      6.43 o 
   7   7   1        3.53       -3.52      6.26 o 
   9   7   1        5.47       -3.02     14.01 o 
  11   7   1      120.75      194.73     48.62 o 
  13   7   1       29.12        4.46     20.14 o 
  15   7   1       48.10       47.78     14.29 o 
 -14   8   1       93.73       76.74     16.27 o 
 -12   8   1      170.44      152.05     37.50 o 
 -10   8   1       63.96       54.47     20.84 o 
  -8   8   1        0.31      -11.45     11.87 o 
  -6   8   1      135.64      107.48     10.10 o 
  -4   8   1      892.19     1019.79     24.06 o 
  -2   8   1      863.47      848.44     17.40 o 
   0   8   1      387.30      384.27     13.38 o 
   2   8   1      447.67      423.56     14.25 o 
   4   8   1      340.07      394.74     12.16 o 
   6   8   1       19.55       13.04      6.54 o 
   8   8   1       63.59       22.22     26.39 o 
  10   8   1       11.94       30.56     26.39 o 
  12   8   1      128.48      130.57     38.89 o 
  14   8   1       43.15       57.41     22.22 o 
 -13   9   1      108.05      135.47     17.82 o 
 -11   9   1      691.03      612.57     65.29 o 
  -9   9   1      237.07      182.63     23.34 o 
  -7   9   1      329.30      314.43     16.34 o 
  -5   9   1      572.07      615.57     20.00 o 
  -3   9   1      204.51      188.20     11.74 o 
  -1   9   1     1489.44     1482.56     27.28 o 
   1   9   1      548.00      554.80     20.40 o 
   3   9   1     1562.96     1411.86     29.29 o 
   5   9   1      408.48      428.32     18.61 o 
   7   9   1       18.67       23.19     11.36 o 
   9   9   1       31.87       25.00     25.00 o 
  11   9   1       55.80      -11.11     25.00 o 
  13   9   1       80.34       95.84     41.67 o 
 -12  10   1       80.57       62.51     38.89 o 
 -10  10   1      482.62      488.95     61.12 o 
  -8  10   1       13.21       11.11     16.67 o 
  -6  10   1      262.24      248.17     15.18 o 
  -4  10   1      291.52      293.33     19.29 o 
  -2  10   1     2575.64     2527.62     40.36 o 
   0  10   1       28.24        8.98      7.78 o 
   2  10   1     1661.81     1514.51     29.76 o 
   4  10   1        1.79        7.56      7.21 o 
   6  10   1       69.43      117.77     10.93 o 
   8  10   1       75.56       58.87     36.81 o 
  10  10   1      118.17      139.76     25.43 o 
  12  10   1       34.69      -11.11     29.17 o 
 -11  11   1       57.50      118.07     43.06 o 
  -9  11   1       66.75       30.56     30.56 o 
  -7  11   1      143.57      154.33     14.87 o 
  -5  11   1       74.03       83.93     10.83 o 
  -3  11   1       48.84       42.87      8.67 o 
  -1  11   1      128.74      154.85     12.29 o 
   1  11   1      464.05      451.74     22.14 o 
   3  11   1     2577.21     2467.44     57.77 o 
   5  11   1       75.03       69.30      9.67 o 
   7  11   1      117.53      136.95     15.36 o 
   9  11   1        5.71       -7.77     17.68 o 
  11  11   1       10.83      -17.68     17.68 o 
 -10  12   1       28.99       33.34     36.12 o 
  -8  12   1       22.48      -10.03     19.45 o 
  -6  12   1        7.29       -4.92      7.45 o 
  -4  12   1       35.21       11.73      8.49 o 
  -2  12   1       80.63       66.63     11.45 o 
   0  12   1      111.14      126.45     19.25 o 
   2  12   1       10.51       -0.50      8.22 o 
   4  12   1        1.54       -2.70      8.36 o 
   6  12   1       84.69       90.60     17.61 o 
   8  12   1       66.33      100.76     25.03 o 
  10  12   1        0.10       15.31     18.05 o 
  -9  13   1      140.11      153.52     49.31 o 
  -7  13   1       11.09       -5.44     14.15 o 
  -5  13   1       93.79       75.54     14.88 o 
  -3  13   1      537.83      464.62     22.31 o 
  -1  13   1        9.16       12.55      9.63 o 
   1  13   1       60.33       68.94     14.64 o 
   3  13   1      457.49      492.17     28.99 o 
   5  13   1      242.81      172.63     25.77 o 
   7  13   1       25.53       55.56     30.56 o 
  -6  14   1        1.73       -8.99     15.62 o 
  -4  14   1       22.37       19.08     13.11 o 
  -2  14   1        6.68        4.91     13.27 o 
   0  14   1       65.59       56.84     13.86 o 
   2  14   1        1.31      -11.08     11.08 o 
   4  14   1      272.02      247.66     22.65 o 
   6  14   1       97.69       98.62     36.12 o 
  -1  15   1        5.31       -1.77     12.68 o 
   1  15   1       12.08       -2.79     12.61 o 
 -18   0   2      214.91      334.92     89.59 o 
 -16   0   2       10.65       21.39     21.53 o 
 -14   0   2     5813.86     5806.06    161.82 o 
 -12   0   2    16756.57    16533.71    239.06 o 
 -10   0   2      441.19      444.99     26.64 o 
  -8   0   2      308.30      301.20      9.80 o 
  -6   0   2      813.94      934.31     15.42 o 
  -4   0   2     1208.71     1207.16     18.43 o 
  -2   0   2      525.44      703.64     17.68 o 
   0   0   2    21952.80    22218.29    261.31 o 
   2   0   2      795.32      863.55     16.63 o 
   4   0   2    49194.18    48650.25    561.01 o 
   6   0   2    69726.02    70351.79    781.42 o 
   8   0   2     4300.20     4235.87     60.78 o 
  10   0   2      602.27      537.38     31.25 o 
  12   0   2      502.77      509.68     52.09 o 
  14   0   2        1.50        5.24     12.32 o 
  16   0   2        2.31       -5.31     13.65 o 
 -17   1   2       22.76       24.42     12.80 o 
 -15   1   2      938.60      934.08     30.49 o 
 -13   1   2     2342.55     2260.79     49.25 o 
 -11   1   2     1185.58     1212.60     25.53 o 
  -9   1   2      393.26      409.19      8.84 o 
  -7   1   2     8602.28     8069.43     59.38 o 
  -5   1   2     9970.19     9561.68     67.70 o 
  -3   1   2    35670.88    33751.53    234.86 o 
  -1   1   2      359.46      288.96      5.58 o 
   1   1   2    17779.34    16522.34    147.72 o 
   3   1   2     2079.59     2234.60     26.81 o 
   5   1   2      699.13      880.86     13.95 o 
   7   1   2      113.60      140.13      5.18 o 
   9   1   2      533.77      555.86     15.23 o 
  11   1   2      480.79      513.38     19.12 o 
  13   1   2      162.54      193.52     18.04 o 
  15   1   2      198.46      221.58     17.75 o 
  17   1   2        2.28        2.05     11.25 o 
 -18   2   2       81.36      112.81     17.03 o 
 -16   2   2      396.64      385.78     21.98 o 
 -14   2   2        1.41       -3.50      9.25 o 
 -12   2   2       21.09       26.35      7.65 o 
 -10   2   2      232.35      251.93     10.42 o 
  -8   2   2     2585.23     2538.74     24.54 o 
  -6   2   2     3284.84     3161.57     27.48 o 
  -4   2   2    12453.81    12268.89     93.25 o 
  -2   2   2    10319.15    10070.48     70.12 o 
   0   2   2     5013.12     4723.15     49.38 o 
   2   2   2      244.16      210.74      5.09 o 
   4   2   2     5569.40     5507.83     59.95 o 
   6   2   2        2.94       12.33      3.80 o 
   8   2   2      274.11      261.35      9.06 o 
  10   2   2        4.34       -0.90      7.56 o 
  12   2   2       68.81       74.94     10.42 o 
  14   2   2      382.22      414.89     46.71 o 
  16   2   2       21.46       12.95     11.19 o 
 -17   3   2      321.89      296.77     24.42 o 
 -15   3   2     1474.72     1594.51     41.54 o 
 -13   3   2     1248.88     1273.46     32.79 o 
 -11   3   2     2169.94     2204.54     36.97 o 
  -9   3   2     1085.86     1056.98     16.49 o 
  -7   3   2       19.62       32.32      4.71 o 
  -5   3   2     2042.86     1939.45     19.11 o 
  -3   3   2       78.98       69.67      3.61 o 
  -1   3   2      329.08      372.17      7.64 o 
   1   3   2     1457.42     1427.56     19.42 o 
   3   3   2    21704.98    21932.81    214.09 o 
   5   3   2      322.81      351.40     11.60 o 
   7   3   2     9376.97     9433.82    128.61 o 
   9   3   2      518.86      455.51     17.10 o 
  11   3   2      200.61      212.94     12.83 o 
  13   3   2      227.11      231.68     15.72 o 
  15   3   2        0.13       16.90     10.15 o 
 -16   4   2       46.12       28.05     18.40 o 
 -14   4   2     2231.65     2265.14     55.10 o 
 -12   4   2     6276.43     6234.42     91.94 o 
 -10   4   2     1572.65     1675.84     29.87 o 
  -8   4   2      416.98      444.87     10.13 o 
  -6   4   2      663.21      716.28     11.25 o 
  -4   4   2     4219.13     4094.15     37.93 o 
  -2   4   2     1408.99     1398.30     26.12 o 
   0   4   2     2398.86     2566.09     28.26 o 
   2   4   2     5772.37     5854.71     54.04 o 
   4   4   2     8795.92     8463.54     88.62 o 
   6   4   2     8227.85     8348.92    129.54 o 
   8   4   2      143.34      185.14     16.76 o 
  10   4   2      152.24      153.34     11.39 o 
  12   4   2       23.82       26.74      8.72 o 
  14   4   2      312.02      358.35     20.85 o 
  16   4   2        7.19       15.10     11.13 o 
 -17   5   2      142.08      181.50     20.86 o 
 -15   5   2        0.14       15.57     12.10 o 
 -13   5   2     2704.25     2609.98     58.28 o 
 -11   5   2      369.41      386.14     16.78 o 
  -9   5   2        8.14        9.07      3.99 o 
  -7   5   2       48.89       77.92      4.72 o 
  -5   5   2     6840.19     6986.39     64.66 o 
  -3   5   2     3213.60     3340.74     36.23 o 
  -1   5   2      140.11      121.03      5.54 o 
   1   5   2    11279.95    12147.50    105.00 o 
   3   5   2      125.56      119.59      6.12 o 
   5   5   2     3284.95     3526.97     39.79 o 
   7   5   2      209.15      239.55     11.81 o 
   9   5   2     1043.84      576.12    165.30 o 
  11   5   2     1600.99     1480.57     46.85 o 
  13   5   2      225.84      195.16     16.64 o 
  15   5   2       18.59        7.88     10.81 o 
 -16   6   2       36.55       30.55     13.36 o 
 -14   6   2      300.29      316.92     21.99 o 
 -12   6   2      738.07      760.59     28.13 o 
 -10   6   2        4.31        0.74      7.60 o 
  -8   6   2       66.13       68.33      5.42 o 
  -6   6   2      548.04      695.12     13.05 o 
  -4   6   2     9306.68     9932.12     84.13 o 
  -2   6   2     2036.57     2213.51     27.66 o 
   0   6   2     6589.72     6961.66     69.07 o 
   2   6   2    11776.67    12197.17    107.95 o 
   4   6   2      340.92      356.72      9.71 o 
   6   6   2       14.55       21.10      6.11 o 
   8   6   2      485.39      544.90     26.43 o 
  10   6   2      972.53      981.40     35.87 o 
  12   6   2      558.42      519.25     29.29 o 
  14   6   2        2.86        0.78     14.55 o 
 -15   7   2     1841.25     2030.62     83.34 o 
 -13   7   2        0.58       17.65     12.54 o 
 -11   7   2     2403.78     2363.85     61.00 o 
  -9   7   2      281.42      290.87     14.66 o 
  -7   7   2      109.69       87.66     10.17 o 
  -5   7   2       88.39       93.10      8.26 o 
  -3   7   2     1506.56     1552.02     32.52 o 
  -1   7   2     1058.45     1087.28     22.16 o 
   1   7   2     4949.30     5042.83     50.54 o 
   3   7   2     5262.65     5152.74     56.54 o 
   5   7   2       28.22       33.10      5.34 o 
   7   7   2     4683.22     4886.74    114.90 o 
   9   7   2      437.23      426.77     31.64 o 
  11   7   2       96.14       76.61     31.95 o 
  13   7   2       26.83       26.36     19.97 o 
  15   7   2        3.98        9.47     13.20 o 
 -14   8   2       41.26       40.50     15.13 o 
 -12   8   2     1391.90     1329.33     44.49 o 
 -10   8   2     3122.51     3120.94    150.71 o 
  -8   8   2      538.76      654.67     24.97 o 
  -6   8   2      589.77      536.62     18.52 o 
  -4   8   2     2104.99     2106.84     37.18 o 
  -2   8   2      176.85      169.67      9.76 o 
   0   8   2     2297.75     2325.51     34.79 o 
   2   8   2     1227.72     1194.94     23.04 o 
   4   8   2        1.61       -0.63      3.95 o 
   6   8   2       13.16        9.10      6.11 o 
   8   8   2      480.48      547.29     52.78 o 
  10   8   2      487.46      388.93     52.78 o 
  12   8   2      274.53      263.92     51.39 o 
  14   8   2       38.69       38.89     37.50 o 
 -15   9   2      100.96      165.47     22.48 o 
 -13   9   2        4.83      -20.84     27.78 o 
 -11   9   2      311.29      341.71     52.78 o 
  -9   9   2      324.48      271.03     37.50 o 
  -7   9   2      126.24      125.72     21.88 o 
  -5   9   2       98.27      114.81     13.70 o 
  -3   9   2     1058.00     1049.61     30.65 o 
  -1   9   2     1481.29     1442.59     27.28 o 
   1   9   2      134.06      151.42     10.25 o 
   3   9   2      199.55      233.62     10.99 o 
   5   9   2      198.50      238.63     13.77 o 
   7   9   2      394.77      385.31     18.79 o 
   9   9   2      144.27      148.83     24.69 o 
  11   9   2      200.73      184.01     29.86 o 
  13   9   2        9.03        3.08     20.84 o 
 -14  10   2       69.02        9.72     36.12 o 
 -12  10   2       75.22      140.29     45.84 o 
 -10  10   2       97.73       83.34     34.73 o 
  -8  10   2      590.13      537.90     65.29 o 
  -6  10   2      195.04      187.64     14.01 o 
  -4  10   2      370.22      354.11     20.27 o 
  -2  10   2       31.69       37.00      8.49 o 
   0  10   2      776.47      705.89     22.08 o 
   2  10   2      962.44      859.52     20.25 o 
   4  10   2      317.69      319.82     19.93 o 
   6  10   2       64.79       80.55     11.94 o 
   8  10   2       47.71       94.35     70.84 o 
  10  10   2      304.29      248.07     31.25 o 
  12  10   2        0.91       -9.72     18.49 o 
 -11  11   2      127.38      109.73     41.67 o 
  -9  11   2      153.62      146.76     25.35 o 
  -7  11   2     1092.96     1033.52     29.15 o 
  -5  11   2        8.71        9.84      8.83 o 
  -3  11   2        1.56        7.42      7.47 o 
  -1  11   2      152.88      147.79     12.53 o 
   1  11   2      459.67      523.00     23.32 o 
   3  11   2      146.98      137.95     12.72 o 
   5  11   2      257.66      195.45     13.02 o 
   7  11   2      129.61      127.46     17.76 o 
   9  11   2        3.76        6.80     18.35 o 
  11  11   2       53.89       27.57     21.58 o 
 -10  12   2      463.58      461.16     62.51 o 
  -8  12   2       64.29       85.72     23.34 o 
  -6  12   2       16.08        8.62      8.83 o 
  -4  12   2       16.70       25.93     12.01 o 
  -2  12   2       52.49       40.88     12.72 o 
   0  12   2       45.08       57.90     10.61 o 
   2  12   2        2.16        3.17      7.93 o 
   4  12   2       15.78       -7.98      7.98 o 
   6  12   2        4.95       -4.02      9.93 o 
   8  12   2       31.95       49.17     21.95 o 
  10  12   2        0.33        1.16     19.53 o 
  -9  13   2      143.81      176.04     68.76 o 
  -7  13   2        0.32       -3.64     17.23 o 
  -5  13   2       12.34       -1.71     10.25 o 
  -3  13   2       97.87       96.72     13.51 o 
  -1  13   2        6.43        7.92      8.88 o 
   1  13   2        0.02       -2.85      8.95 o 
   3  13   2      131.39       96.82     13.74 o 
   5  13   2      108.83       73.62     30.56 o 
   7  13   2       38.21       31.95     26.39 o 
  -6  14   2        0.03        6.19     13.17 o 
  -4  14   2      111.71      141.97     18.51 o 
  -2  14   2        0.17        9.72     13.63 o 
   0  14   2      117.72      102.45     14.47 o 
   2  14   2       45.54       40.45     14.01 o 
   4  14   2        1.57       30.66     19.57 o 
   6  14   2       16.37       11.11     25.00 o 
  -1  15   2       70.14       82.54     16.56 o 
   1  15   2       11.47       10.26     13.42 o 
 -17   1   3      164.70      196.34     18.70 o 
 -15   1   3      644.39      680.47     26.39 o 
 -13   1   3     1130.76     1114.07     27.08 o 
 -11   1   3        1.04       -1.34      5.43 o 
  -9   1   3     5908.64     6004.81     52.11 o 
  -7   1   3     5006.74     5403.70     42.26 o 
  -5   1   3        8.92        5.19      2.29 o 
  -3   1   3      385.99      449.40      7.60 o 
  -1   1   3     1323.15     1317.61     13.93 o 
   1   1   3    12676.56    12582.66    124.30 o 
   3   1   3    11148.66    11298.33     97.69 o 
   5   1   3      941.43      799.27     13.78 o 
   7   1   3     1978.12     1732.01     22.66 o 
   9   1   3     1477.55     1559.35     31.59 o 
  11   1   3      104.93       80.32     10.55 o 
  13   1   3      781.93      765.93     26.33 o 
  15   1   3        9.89       14.07     10.74 o 
 -18   2   3       11.00      -13.17     13.17 o 
 -16   2   3       93.54       69.43     20.25 o 
 -14   2   3      217.40      221.62     16.55 o 
 -12   2   3     3849.13     3904.39     58.36 o 
 -10   2   3      342.36      263.16     12.05 o 
  -8   2   3     2024.68     2256.16     24.77 o 
  -6   2   3     9821.48     9515.91     68.85 o 
  -4   2   3    18108.34    17806.07    133.97 o 
  -2   2   3     2684.08     2561.09     31.54 o 
   0   2   3     3211.89     3326.49     31.53 o 
   2   2   3    10884.82    10849.95     93.76 o 
   4   2   3    15629.71    16160.32    137.88 o 
   6   2   3     5783.41     7170.75     86.11 o 
   8   2   3       42.46       19.79      6.50 o 
  10   2   3      322.74      292.55     26.31 o 
  12   2   3        0.56        2.09      7.95 o 
  14   2   3      153.81      132.81     14.34 o 
  16   2   3       83.73       91.02     15.15 o 
 -17   3   3      353.46      361.50     45.75 o 
 -15   3   3      506.64      526.07     52.33 o 
 -13   3   3      349.46      373.21     16.46 o 
 -11   3   3      359.28      361.26     14.84 o 
  -9   3   3       58.65       43.46      4.74 o 
  -7   3   3     1502.88     1579.76     18.07 o 
  -5   3   3      448.41      451.00     11.77 o 
  -3   3   3     2483.57     2577.86     25.66 o 
  -1   3   3      348.30      356.89      8.40 o 
   1   3   3     2474.92     2312.63     26.65 o 
   3   3   3     2117.23     2272.64     25.16 o 
   5   3   3      298.34      290.72     13.42 o 
   7   3   3      834.60      846.89     20.36 o 
   9   3   3     1538.03     1481.96     32.05 o 
  11   3   3      390.98      340.03     15.58 o 
  13   3   3      722.49      757.76     25.30 o 
  15   3   3        4.82        4.15      9.52 o 
 -18   4   3       35.52       59.72     16.60 o 
 -16   4   3        9.97       10.87     12.10 o 
 -14   4   3       37.73       36.51     14.64 o 
 -12   4   3     2324.97     2306.47     39.92 o 
 -10   4   3      376.16      322.04     15.95 o 
  -8   4   3     4030.00     4047.49     39.62 o 
  -6   4   3     4304.53     4306.76     38.15 o 
  -4   4   3     3198.04     3159.72     31.27 o 
  -2   4   3      772.07      767.26     12.82 o 
   0   4   3       38.33       42.88      4.41 o 
   2   4   3    14563.20    14962.33    127.67 o 
   4   4   3     3424.16     3408.74     39.85 o 
   6   4   3     3552.78     3217.52     53.22 o 
   8   4   3      294.43      237.52     10.92 o 
  10   4   3     1251.57     1206.45     29.24 o 
  12   4   3      125.66      116.47     16.58 o 
  14   4   3       83.76      109.04     13.23 o 
  16   4   3        1.37        6.51     10.66 o 
 -17   5   3        0.64        7.77     12.34 o 
 -15   5   3      435.81      393.53     24.67 o 
 -13   5   3      440.54      450.84     23.28 o 
 -11   5   3       43.60       62.21     10.27 o 
  -9   5   3     2072.73     2130.91     30.00 o 
  -7   5   3     1308.17     1212.56     18.24 o 
  -5   5   3       33.75       23.78      4.40 o 
  -3   5   3     3445.43     3278.17     34.69 o 
  -1   5   3     6658.58     6557.14     60.19 o 
   1   5   3     4112.94     4187.80     48.95 o 
   3   5   3     2060.89     2140.15     25.32 o 
   5   5   3       42.18       90.72      6.73 o 
   7   5   3      291.61      295.75     23.27 o 
   9   5   3      282.17      285.15     20.65 o 
  11   5   3        7.35       -3.68     10.93 o 
  13   5   3       58.77       48.01      9.01 o 
  15   5   3      205.98      262.67     18.04 o 
 -16   6   3       12.27       26.61     16.80 o 
 -14   6   3      986.35     1042.88     36.55 o 
 -12   6   3       55.40       82.68     11.88 o 
 -10   6   3      260.35      300.07     15.59 o 
  -8   6   3      838.44      931.33     23.95 o 
  -6   6   3     2578.26     2531.41     32.95 o 
  -4   6   3       18.13       21.21      4.05 o 
  -2   6   3      480.54      464.79     11.97 o 
   0   6   3     1006.97     1022.22     16.64 o 
   2   6   3     1762.55     1835.13     25.38 o 
   4   6   3     5014.29     5114.06     51.74 o 
   6   6   3     4019.18     4049.07     53.50 o 
   8   6   3        8.58        3.07     10.36 o 
  10   6   3      356.08      397.80     24.88 o 
  12   6   3      409.36      423.24     37.55 o 
  14   6   3      118.89      122.81     13.62 o 
 -15   7   3        1.43       13.13     14.47 o 
 -13   7   3      598.01      695.39     33.77 o 
 -11   7   3     1450.20     1407.17     38.62 o 
  -9   7   3      502.14      539.31     26.89 o 
  -7   7   3      181.95      225.94     17.10 o 
  -5   7   3      697.31      690.85     19.24 o 
  -3   7   3     1027.78     1027.85     17.61 o 
  -1   7   3      252.25      250.67     13.49 o 
   1   7   3      286.99      265.57      8.78 o 
   3   7   3      754.15      736.73     14.78 o 
   5   7   3      175.19      190.25     10.56 o 
   7   7   3     1467.30     1438.14     56.74 o 
   9   7   3       83.82       83.56     15.25 o 
  11   7   3      171.98      158.64     19.96 o 
  13   7   3        0.01      -15.66     15.66 o 
 -16   8   3        0.67       -5.45     16.02 o 
 -14   8   3       62.93       87.18     17.39 o 
 -12   8   3      252.53      297.26     50.01 o 
 -10   8   3      286.60      356.31     30.37 o 
  -8   8   3       73.09       65.66     12.06 o 
  -6   8   3      242.38      217.03     17.05 o 
  -4   8   3       72.89       65.23      8.85 o 
  -2   8   3        4.19        7.08      5.98 o 
   0   8   3        2.88       -2.45      5.39 o 
   2   8   3        9.94       13.67      5.56 o 
   4   8   3      333.15      366.25     15.20 o 
   6   8   3       14.44        6.56      6.82 o 
   8   8   3      149.25      133.83     20.84 o 
  10   8   3      433.97      394.90     34.36 o 
  12   8   3       13.26       34.73     18.49 o 
  14   8   3       15.36       69.45     40.28 o 
 -15   9   3      176.36      156.96     48.62 o 
 -13   9   3       35.77       66.67     37.50 o 
 -11   9   3      140.60      109.12     22.34 o 
  -9   9   3      369.31      360.23     37.50 o 
  -7   9   3      300.10      317.60     16.58 o 
  -5   9   3      221.19      217.95     13.87 o 
  -3   9   3       35.12       51.72     16.15 o 
  -1   9   3     1490.32     1527.19     28.58 o 
   1   9   3       63.73       49.79      7.86 o 
   3   9   3      169.67      150.85     10.09 o 
   5   9   3        3.50        9.80      5.87 o 
   7   9   3      676.50      599.32     37.17 o 
   9   9   3        8.15       22.27     16.35 o 
  11   9   3       29.55        2.97     44.45 o 
  13   9   3       11.45       45.84     38.89 o 
 -14  10   3        5.32       56.95     40.28 o 
 -12  10   3        0.18       27.78     33.34 o 
 -10  10   3      169.15      203.13     53.48 o 
  -8  10   3       24.28       13.58     11.33 o 
  -6  10   3       44.78       12.56     11.80 o 
  -4  10   3      345.49      337.01     16.92 o 
  -2  10   3      337.78      269.06     13.99 o 
   0  10   3      893.92      905.03     25.15 o 
   2  10   3      202.04      232.88     17.19 o 
   4  10   3     1143.69     1192.25     26.22 o 
   6  10   3        7.37        9.66      8.51 o 
   8  10   3      266.98      201.84     42.37 o 
  10  10   3       94.14       68.37     21.69 o 
  12  10   3       12.54       33.40     20.96 o 
 -13  11   3       14.87      -29.17     29.17 o 
 -11  11   3      846.65      880.66     79.18 o 
  -9  11   3      137.47      147.42     25.31 o 
  -7  11   3      165.46      136.12     13.77 o 
  -5  11   3       46.81       28.35      9.63 o 
  -3  11   3        0.32       -6.82      6.82 o 
  -1  11   3      194.19      221.28     13.77 o 
   1  11   3       70.41       34.10     10.48 o 
   3  11   3      409.27      394.92     18.99 o 
   5  11   3       50.28       47.25     12.04 o 
   7  11   3      209.31      196.29     15.91 o 
   9  11   3      156.70      140.50     27.03 o 
  11  11   3        0.25      -18.72     18.72 o 
 -10  12   3      388.33      402.82     59.73 o 
  -8  12   3        1.58      -11.28     16.35 o 
  -6  12   3        0.04        9.25      9.31 o 
  -4  12   3       18.93       28.39      9.42 o 
  -2  12   3        2.81        8.35      8.25 o 
   0  12   3       69.10      100.78     12.28 o 
   2  12   3       11.78       -0.80      8.28 o 
   4  12   3      134.30      149.36     18.65 o 
   6  12   3       61.47       79.33     15.55 o 
   8  12   3        1.65       19.52     18.06 o 
  -9  13   3       40.68       78.67     53.48 o 
  -7  13   3        0.44       -9.82     11.94 o 
  -5  13   3       30.53       25.86     11.32 o 
  -3  13   3        3.68       -8.18      8.99 o 
  -1  13   3       66.61       60.13     12.01 o 
   1  13   3      282.50      289.67     16.03 o 
   3  13   3      273.13      292.97     22.19 o 
   5  13   3       31.67        4.17     22.22 o 
   7  13   3       59.35       45.84     29.17 o 
  -6  14   3        2.22      -13.90     13.90 o 
  -4  14   3       20.91       23.08     23.45 o 
  -2  14   3       14.71       22.80     14.50 o 
   0  14   3       53.13       54.09     12.91 o 
   2  14   3       80.01       66.70     13.08 o 
   4  14   3        2.36       59.73     30.56 o 
  -1  15   3        6.06        3.74     14.72 o 
 -18   0   4       62.30       78.13     22.61 o 
 -16   0   4      358.37      399.42     45.14 o 
 -14   0   4     1587.95     1617.95     45.01 o 
 -12   0   4      686.94      760.16     28.12 o 
 -10   0   4     7213.27     7116.69    160.89 o 
  -8   0   4    31763.22    33996.29    326.68 o 
  -6   0   4    22878.05    24383.17    235.47 o 
  -4   0   4   101970.58    97117.47    996.95 o 
  -2   0   4   144143.27   132100.39   2660.77 o 
   0   0   4    24531.82    23405.75    276.57 o 
   2   0   4      136.45      174.74      8.58 o 
   4   0   4       18.70       16.58      3.88 o 
   6   0   4    12730.66    13985.66    179.67 o 
   8   0   4     2121.66     1762.50     47.68 o 
  10   0   4     5279.66     5250.80    112.41 o 
  12   0   4      254.50      189.36     23.61 o 
  14   0   4        8.55        4.17     13.02 o 
  16   0   4      562.99      481.51     36.49 o 
 -17   1   4       27.46       36.77     14.83 o 
 -15   1   4      186.42      234.66     15.84 o 
 -13   1   4     1105.84     1081.78     26.19 o 
 -11   1   4       36.49       49.90      7.63 o 
  -9   1   4     2776.56     2663.07     27.11 o 
  -7   1   4      936.77      828.39     11.99 o 
  -5   1   4     6010.67     5871.22     46.57 o 
  -3   1   4    42159.77    41844.52    322.55 o 
  -1   1   4      333.08      302.87      6.93 o 
   1   1   4      969.68      998.45     13.55 o 
   3   1   4     3678.67     3428.24     39.55 o 
   5   1   4      220.75      181.51      4.73 o 
   7   1   4     3689.59     4125.71     42.22 o 
   9   1   4      267.19      256.68     13.16 o 
  11   1   4      189.81      146.25     12.34 o 
  13   1   4      237.16      195.19     15.45 o 
  15   1   4       18.76       14.69     10.42 o 
 -18   2   4        2.63       16.90     14.64 o 
 -16   2   4       66.83       58.42     13.25 o 
 -14   2   4      717.06      709.26     30.20 o 
 -12   2   4      254.24      238.33     13.46 o 
 -10   2   4      609.68      589.78     14.76 o 
  -8   2   4       10.34        9.94      3.12 o 
  -6   2   4      583.62      648.22     10.27 o 
  -4   2   4     8103.49     8057.26     67.76 o 
  -2   2   4       70.17       51.52      3.53 o 
   0   2   4     7517.39     7561.14     66.84 o 
   2   2   4     1859.16     1865.91     21.32 o 
   4   2   4     1845.23     1959.88     24.89 o 
   6   2   4     1772.27     1854.96     25.44 o 
   8   2   4      616.30      632.60     19.45 o 
  10   2   4      176.36      178.75     18.24 o 
  12   2   4       51.77       30.15     10.23 o 
  14   2   4       33.32       36.41     11.21 o 
  16   2   4       13.17       11.69     10.55 o 
 -17   3   4      107.25      123.75     19.53 o 
 -15   3   4      303.50      342.57     25.99 o 
 -13   3   4      364.47      405.31     17.13 o 
 -11   3   4      970.52     1030.56     27.35 o 
  -9   3   4     2378.58     2417.20     28.71 o 
  -7   3   4      261.55      343.82      8.16 o 
  -5   3   4    14814.72    15457.20    143.11 o 
  -3   3   4     3155.78     3331.12     36.65 o 
  -1   3   4      751.07      732.31     11.76 o 
   1   3   4      406.16      534.91     10.87 o 
   3   3   4       14.35       19.21      3.12 o 
   5   3   4      486.19      625.05     11.80 o 
   7   3   4     1367.14     1246.78     25.62 o 
   9   3   4       89.48      114.13     10.67 o 
  11   3   4      440.64      422.45     16.98 o 
  13   3   4      164.58      170.08     18.65 o 
  15   3   4      217.05      201.97     17.45 o 
 -18   4   4        5.09       -6.08     13.64 o 
 -16   4   4      271.97      265.66     22.49 o 
 -14   4   4        4.86        2.76     10.54 o 
 -12   4   4      419.03      452.56     19.80 o 
 -10   4   4      684.53      639.29     18.26 o 
  -8   4   4    12430.17    12968.06    128.24 o 
  -6   4   4     3491.96     3951.62     41.55 o 
  -4   4   4      995.10      997.76     15.68 o 
  -2   4   4       42.64       48.44      4.04 o 
   0   4   4     2733.11     2715.32     30.50 o 
   2   4   4        0.71       -0.04      3.49 o 
   4   4   4      222.00      201.56      6.40 o 
   6   4   4      363.29      401.93     15.13 o 
   8   4   4      455.48      301.77     31.38 o 
  10   4   4      180.23      223.88     20.02 o 
  12   4   4       97.52       94.39     10.23 o 
  14   4   4      236.16      276.96     17.33 o 
 -17   5   4       46.16       41.77     19.01 o 
 -15   5   4       37.73       31.77     14.04 o 
 -13   5   4     1071.91     1051.85     30.40 o 
 -11   5   4       62.69       64.04     10.49 o 
  -9   5   4       28.40       35.15      7.49 o 
  -7   5   4     4440.97     4592.88     48.24 o 
  -5   5   4      853.08      858.97     15.04 o 
  -3   5   4      158.81      154.15      7.90 o 
  -1   5   4      787.62      798.84     16.29 o 
   1   5   4     3016.80     3129.74     39.38 o 
   3   5   4      328.35      460.14     10.05 o 
   5   5   4        7.54        8.86      4.33 o 
   7   5   4     1954.16     1955.66     40.70 o 
   9   5   4       96.57       98.98     12.95 o 
  11   5   4      509.14      575.68     30.28 o 
  13   5   4        4.54       -5.21      6.90 o 
  15   5   4        2.30       -2.61      9.79 o 
 -16   6   4       30.12       34.86     36.12 o 
 -14   6   4      627.79      653.48     58.78 o 
 -12   6   4     1084.65     1093.89     37.89 o 
 -10   6   4      327.82      344.74     21.97 o 
  -8   6   4      376.44      370.56     15.99 o 
  -6   6   4     1673.73     1727.11     28.68 o 
  -4   6   4       22.12       22.17      4.88 o 
  -2   6   4      281.96      328.16     14.60 o 
   0   6   4     2967.96     3263.09     37.67 o 
   2   6   4       73.75      131.01      7.11 o 
   4   6   4      314.07      344.95     13.19 o 
   6   6   4      946.02      947.14     53.73 o 
   8   6   4     1757.42     1667.01     54.33 o 
  10   6   4      367.40      400.00     27.07 o 
  12   6   4        0.89       14.30     13.98 o 
  14   6   4       48.27       33.57     16.94 o 
 -15   7   4        1.82        7.22     13.87 o 
 -13   7   4       19.30        2.78     14.29 o 
 -11   7   4     1628.48     1657.56     59.68 o 
  -9   7   4      978.86     1063.29     31.48 o 
  -7   7   4     3024.86     3006.93     54.85 o 
  -5   7   4     2468.00     2469.68     41.28 o 
  -3   7   4      310.85      335.18     13.77 o 
  -1   7   4      229.19      218.84      9.44 o 
   1   7   4      122.47      111.60      7.51 o 
   3   7   4     1871.04     1810.81     25.11 o 
   5   7   4       49.96       63.23      9.20 o 
   7   7   4     2113.01     2077.72     44.72 o 
   9   7   4       29.79       16.18     10.20 o 
  11   7   4      235.53      318.34     22.66 o 
  13   7   4      298.49      372.94     37.97 o 
 -16   8   4        0.02        6.95     34.73 o 
 -14   8   4       25.44       16.67     30.56 o 
 -12   8   4       53.14       33.03     19.27 o 
 -10   8   4      110.00      122.36     22.34 o 
  -8   8   4        0.17       17.63     10.23 o 
  -6   8   4     3830.61     3910.67     59.27 o 
  -4   8   4     1788.90     1672.02     32.96 o 
  -2   8   4        2.84       10.70      6.08 o 
   0   8   4     2014.14     1993.92     35.04 o 
   2   8   4      225.45      191.15     16.57 o 
   4   8   4      455.76      509.74     16.44 o 
   6   8   4      331.46      339.38     13.36 o 
   8   8   4       84.47       81.62     18.91 o 
  10   8   4       83.31       64.26     19.97 o 
  12   8   4       16.08      -15.28     27.78 o 
 -15   9   4      139.05      137.52     48.62 o 
 -13   9   4       45.36       43.06     34.73 o 
 -11   9   4       70.33      106.80     22.61 o 
  -9   9   4      207.98      153.81     24.03 o 
  -7   9   4      115.09      179.67     22.13 o 
  -5   9   4        0.82        0.53      7.49 o 
  -3   9   4      837.27      697.66     26.71 o 
  -1   9   4      344.59      315.24     14.80 o 
   1   9   4      234.21      256.32     13.78 o 
   3   9   4     1081.71     1105.38     21.94 o 
   5   9   4       10.55        4.18      7.11 o 
   7   9   4       67.68       93.16     45.14 o 
   9   9   4      167.46      139.07     24.35 o 
  11   9   4       29.13       53.53     19.76 o 
 -14  10   4       59.01       75.01     44.45 o 
 -12  10   4      164.55      166.69     45.84 o 
 -10  10   4       35.86       63.28     20.84 o 
  -8  10   4      157.86      181.27     18.00 o 
  -6  10   4       60.07       36.89      9.74 o 
  -4  10   4      227.59      204.78     14.48 o 
  -2  10   4     1174.17     1170.01     32.41 o 
   0  10   4     1228.48     1182.43     33.60 o 
   2  10   4      168.13      168.70     11.71 o 
   4  10   4      118.58      121.58     13.04 o 
   6  10   4      127.79      125.19     12.48 o 
   8  10   4        8.90       -3.36     16.95 o 
  10  10   4       30.48        8.70     18.06 o 
 -13  11   4       21.32       26.39     34.73 o 
 -11  11   4        8.27      -11.45     20.14 o 
  -9  11   4        2.34       21.53     27.09 o 
  -7  11   4      162.00      153.05     14.73 o 
  -5  11   4      757.01      748.69     25.84 o 
  -3  11   4      178.57      178.83     19.69 o 
  -1  11   4     1641.30     1519.80     44.86 o 
   1  11   4       75.22       50.21     10.27 o 
   3  11   4       61.34       88.09     11.09 o 
   5  11   4        2.62        7.72     10.90 o 
   7  11   4        3.09        2.06     15.22 o 
   9  11   4        0.36       18.93     18.99 o 
 -10  12   4       20.36        2.10     18.69 o 
  -8  12   4        5.48       -7.30     13.03 o 
  -6  12   4       15.05        5.54     10.00 o 
  -4  12   4      205.73      246.95     15.75 o 
  -2  12   4       40.82       32.15      9.17 o 
   0  12   4       19.40       -2.03      7.80 o 
   2  12   4       16.84        6.47      8.79 o 
   4  12   4        5.94       13.72     15.97 o 
   6  12   4        0.74       10.56     25.00 o 
   8  12   4       42.01       33.61     20.80 o 
  -9  13   4      109.81      105.04     26.89 o 
  -7  13   4        9.04       10.45     12.84 o 
  -5  13   4       31.78        3.36     10.52 o 
  -3  13   4       73.83      110.03     13.04 o 
  -1  13   4        6.13        7.84      9.69 o 
   1  13   4       63.73       67.31     12.70 o 
   3  13   4       79.16      109.73     31.95 o 
   5  13   4        5.05       41.67     26.39 o 
   7  13   4        0.01       13.89     27.78 o 
  -6  14   4       13.63       -5.30     13.09 o 
  -4  14   4      112.89      107.13     20.27 o 
  -2  14   4        0.46        2.82     13.17 o 
   0  14   4       77.50       86.47     14.07 o 
   2  14   4        7.26       -8.42      9.57 o 
   4  14   4        6.16      -11.11     22.22 o 
 -19   1   5       63.03       46.23     17.90 o 
 -17   1   5       10.92        6.46     11.84 o 
 -15   1   5       12.90        5.97      8.49 o 
 -13   1   5      207.86      190.54     12.21 o 
 -11   1   5     1680.01     1561.82     27.96 o 
  -9   1   5     1661.50     1914.14     23.56 o 
  -7   1   5        0.83        7.84      3.07 o 
  -5   1   5       31.95       70.40      4.45 o 
  -3   1   5    42262.27    42016.91    345.45 o 
  -1   1   5    21133.79    21391.86    168.20 o 
   1   1   5     2897.49     2766.34     26.88 o 
   3   1   5     1230.80     1263.71     15.34 o 
   5   1   5      167.73      231.64      6.01 o 
   7   1   5      152.64      129.68      6.88 o 
   9   1   5      196.72      162.34     11.73 o 
  11   1   5      757.77      772.33     29.47 o 
  13   1   5      254.94      210.46     16.35 o 
  15   1   5        6.92       10.07     11.00 o 
 -18   2   5       20.14       31.29     16.59 o 
 -16   2   5      254.92      282.61     23.01 o 
 -14   2   5      129.59      164.38     13.58 o 
 -12   2   5      195.20      193.45     11.77 o 
 -10   2   5       12.20       13.13      5.53 o 
  -8   2   5     4649.51     5225.78     60.25 o 
  -6   2   5    13373.31    14794.49    114.51 o 
  -4   2   5      174.02      158.87      8.10 o 
  -2   2   5    11832.48    11808.20     96.18 o 
   0   2   5    10146.60     9934.52     87.07 o 
   2   2   5     1259.29     1330.86     17.59 o 
   4   2   5     1253.72     1115.16     17.76 o 
   6   2   5     8871.39     8982.57     89.88 o 
   8   2   5     1175.39     1212.91     23.19 o 
  10   2   5      245.42      205.36     17.04 o 
  12   2   5      375.87      370.07     23.86 o 
  14   2   5      404.13      411.89     21.94 o 
 -17   3   5      130.59      148.39     20.82 o 
 -15   3   5       59.02       63.28     20.05 o 
 -13   3   5        6.69       -2.37      7.99 o 
 -11   3   5     2993.48     3052.20     47.59 o 
  -9   3   5     1373.27     1498.93     22.13 o 
  -7   3   5      534.85      367.13     11.46 o 
  -5   3   5      178.19      121.49      6.00 o 
  -3   3   5        0.38        8.24      3.28 o 
  -1   3   5     6152.29     6237.45     62.01 o 
   1   3   5      101.75      104.47      5.72 o 
   3   3   5        3.25        8.06      2.91 o 
   5   3   5      283.57      355.11      9.58 o 
   7   3   5       34.33       26.24      6.06 o 
   9   3   5       41.36       11.71     14.22 o 
  11   3   5      883.72      857.44     24.63 o 
  13   3   5       33.93       26.12     10.11 o 
  15   3   5        6.84        3.23     10.11 o 
 -18   4   5       18.64       27.30     16.46 o 
 -16   4   5      148.09      157.28     19.68 o 
 -14   4   5       30.87       15.63     11.83 o 
 -12   4   5      763.44      790.26     37.09 o 
 -10   4   5      298.25      234.53     13.21 o 
  -8   4   5      845.03      858.85     16.06 o 
  -6   4   5     1299.51     1434.72     26.82 o 
  -4   4   5     4726.05     4743.84     48.02 o 
  -2   4   5     1662.89     1637.14     20.46 o 
   0   4   5     1309.25     1326.53     18.62 o 
   2   4   5      931.22      920.24     16.00 o 
   4   4   5       19.07       12.66      3.00 o 
   6   4   5      411.63      354.17     11.55 o 
   8   4   5      725.65      789.34     20.42 o 
  10   4   5     3186.53     3002.71     68.89 o 
  12   4   5       19.63       -3.89      6.72 o 
  14   4   5       42.45       35.24     16.24 o 
 -17   5   5        4.76       11.03     13.84 o 
 -15   5   5        9.79       24.33     12.84 o 
 -13   5   5      480.08      526.16     22.59 o 
 -11   5   5      176.54      140.88     13.36 o 
  -9   5   5     2319.47     2473.77     67.57 o 
  -7   5   5       42.49       62.82      6.73 o 
  -5   5   5      245.29      274.60     10.06 o 
  -3   5   5     4506.74     4407.00     48.73 o 
  -1   5   5     2059.69     1993.88     25.81 o 
   1   5   5     2253.77     2205.23     31.36 o 
   3   5   5     6181.99     6028.75     61.78 o 
   5   5   5      325.74      257.75     13.09 o 
   7   5   5       44.85       61.14     10.30 o 
   9   5   5     3575.74     3667.66     74.70 o 
  11   5   5       22.87       24.92     13.35 o 
  13   5   5        0.13        3.53      7.11 o 
 -16   6   5       30.13       32.62     22.22 o 
 -14   6   5     1099.46     1189.53     38.84 o 
 -12   6   5       25.76       31.47     18.35 o 
 -10   6   5      727.64      755.36     44.79 o 
  -8   6   5     4115.45     4342.25     62.82 o 
  -6   6   5      684.59      738.83     19.92 o 
  -4   6   5      199.11      135.12      8.76 o 
  -2   6   5     5942.40     5831.15     53.61 o 
   0   6   5     1281.00     1342.98     20.48 o 
   2   6   5        8.15       13.21      4.56 o 
   4   6   5       68.05       84.90      7.54 o 
   6   6   5       46.91       52.04      9.78 o 
   8   6   5      926.50      917.48     29.20 o 
  10   6   5       24.88        2.24     11.54 o 
  12   6   5      103.52      147.65     20.83 o 
  14   6   5      135.72      138.32     22.34 o 
 -15   7   5       68.27       27.78     34.73 o 
 -13   7   5      177.92      144.44     33.34 o 
 -11   7   5      199.00      165.02     25.03 o 
  -9   7   5       14.89        6.58     11.13 o 
  -7   7   5      696.65      757.62     31.88 o 
  -5   7   5     2014.07     2043.53     37.02 o 
  -3   7   5      278.99      284.31     14.03 o 
  -1   7   5      399.94      399.86     12.46 o 
   1   7   5      321.50      388.98     13.11 o 
   3   7   5      377.39      359.06     10.92 o 
   5   7   5       81.02       87.65      8.77 o 
   7   7   5      934.74      940.44     47.33 o 
   9   7   5      133.92      129.63     15.18 o 
  11   7   5        0.08        9.59     12.25 o 
  13   7   5       10.75        6.37     20.12 o 
 -16   8   5       50.10       19.45     31.95 o 
 -14   8   5        8.57       -2.78     29.17 o 
 -12   8   5       14.35        6.37     16.35 o 
 -10   8   5      160.30      141.05     23.93 o 
  -8   8   5      132.07      183.27     16.18 o 
  -6   8   5       26.36       47.01      8.75 o 
  -4   8   5        0.78        4.57      6.71 o 
  -2   8   5        0.31        6.34      6.17 o 
   0   8   5      337.98      307.19     12.00 o 
   2   8   5        6.69        1.34      5.55 o 
   4   8   5       91.14       99.35      8.75 o 
   6   8   5        3.76       10.03     11.17 o 
   8   8   5      143.00      150.84     18.41 o 
  10   8   5        0.25      -13.87     13.87 o 
  12   8   5        9.21        4.17     30.56 o 
 -15   9   5       23.20       61.12     41.67 o 
 -13   9   5       80.64       36.12     31.95 o 
 -11   9   5       68.26       82.79     25.70 o 
  -9   9   5      201.33      181.13     24.22 o 
  -7   9   5       28.16       27.05      9.02 o 
  -5   9   5     1069.49     1093.53     27.86 o 
  -3   9   5      240.57      222.00     13.96 o 
  -1   9   5       26.73       40.53      8.31 o 
   1   9   5      144.18      198.49     20.85 o 
   3   9   5      461.15      512.37     15.57 o 
   5   9   5      134.98      116.07     14.03 o 
   7   9   5      279.37      257.48     22.66 o 
   9   9   5      277.90      289.12     31.64 o 
  11   9   5       91.67       68.06     37.50 o 
 -14  10   5       17.59       34.73     36.12 o 
 -12  10   5       66.03       58.61     22.32 o 
 -10  10   5      167.44      149.75     26.36 o 
  -8  10   5      166.52      199.61     18.26 o 
  -6  10   5        0.77       -1.63      8.11 o 
  -4  10   5      669.68      652.88     27.92 o 
  -2  10   5     1080.99     1101.29     28.19 o 
   0  10   5      364.53      401.48     15.51 o 
   2  10   5       42.20       64.62      9.10 o 
   4  10   5       44.05       22.87     13.05 o 
   6  10   5        0.97       13.21      7.36 o 
   8  10   5        8.85       -8.54     15.66 o 
  10  10   5       46.15       58.10     21.84 o 
 -13  11   5        0.96        6.95     31.95 o 
 -11  11   5        0.26       -6.65     18.35 o 
  -9  11   5        1.17      -14.01     16.95 o 
  -7  11   5      195.86      239.02     24.85 o 
  -5  11   5      607.69      618.61     23.57 o 
  -3  11   5      111.44      123.21     13.08 o 
  -1  11   5       84.95       82.98     10.21 o 
   1  11   5       29.44       34.14      9.32 o 
   3  11   5       80.53      135.18     15.82 o 
   5  11   5        2.89        7.31      9.81 o 
   7  11   5       95.30       90.90     51.39 o 
   9  11   5       83.58       23.65     31.25 o 
 -10  12   5      115.17       85.05     31.95 o 
  -8  12   5       23.84       14.65     12.91 o 
  -6  12   5       12.87       28.21     10.46 o 
  -4  12   5      469.32      450.12     24.45 o 
  -2  12   5      103.93       85.62     11.49 o 
   0  12   5      131.66      162.87     19.46 o 
   2  12   5       96.03       81.22     10.10 o 
   4  12   5      184.95      211.13     22.30 o 
   6  12   5       89.16       93.07     30.56 o 
   8  12   5        8.47        6.95     25.00 o 
  -9  13   5        0.34      -11.47     19.13 o 
  -7  13   5       16.36       22.24     13.65 o 
  -5  13   5      135.43      143.58     16.06 o 
  -3  13   5       29.02       28.48      9.85 o 
  -1  13   5      101.01      124.66     14.07 o 
   1  13   5        5.48       -4.72      9.21 o 
   3  13   5       56.90       52.78     27.78 o 
   5  13   5        1.72      -19.45     19.45 o 
  -6  14   5        6.39        1.75     13.98 o 
  -4  14   5      198.57      195.74     24.91 o 
  -2  14   5       20.46       12.75     14.15 o 
   0  14   5       15.44       13.65     11.29 o 
   2  14   5        1.09        7.66     15.14 o 
 -18   0   6       29.80       11.33     19.13 o 
 -16   0   6       17.73       17.85     13.47 o 
 -14   0   6      621.34      657.47     29.43 o 
 -12   0   6      477.36      453.75     44.42 o 
 -10   0   6      151.03      113.58     12.99 o 
  -8   0   6    11292.06    11518.85    119.94 o 
  -6   0   6     1350.18     1353.19     24.37 o 
  -4   0   6    41416.64    40531.71    470.35 o 
  -2   0   6       91.55       50.85      5.64 o 
   0   0   6      862.49      827.31     16.26 o 
   2   0   6    11763.16    11324.20    163.04 o 
   4   0   6     5372.37     5968.46     71.63 o 
   6   0   6     3439.45     3700.23    102.85 o 
   8   0   6      868.62      837.71     57.65 o 
  10   0   6      144.69      233.94     21.03 o 
  12   0   6     1691.24     1529.21     54.35 o 
  14   0   6     1549.93     1769.65     79.18 o 
 -19   1   6       12.94       52.52     18.68 o 
 -17   1   6       88.05       97.28     14.40 o 
 -15   1   6      266.94      289.82     15.66 o 
 -13   1   6       56.57       39.43      8.55 o 
 -11   1   6      758.63      770.60     19.66 o 
  -9   1   6        3.25       -3.42      3.42 o 
  -7   1   6    11138.89    12309.42    103.43 o 
  -5   1   6     4168.04     4286.92     40.80 o 
  -3   1   6      538.23      503.71     12.32 o 
  -1   1   6     3528.34     3686.15     34.86 o 
   1   1   6     2512.56     2479.15     24.43 o 
   3   1   6    15663.52    16232.10    124.27 o 
   5   1   6      276.86      287.85      7.71 o 
   7   1   6     1369.01     1297.19     31.12 o 
   9   1   6     1936.38     1897.50     39.12 o 
  11   1   6      366.88      346.39     18.42 o 
  13   1   6       13.49       12.90     10.10 o 
  15   1   6        9.31        5.95     11.71 o 
 -18   2   6        0.45        5.72     14.60 o 
 -16   2   6       23.95       21.38     11.50 o 
 -14   2   6      340.28      342.19     16.05 o 
 -12   2   6      192.91      224.82     12.54 o 
 -10   2   6     1333.83     1313.27     23.30 o 
  -8   2   6      654.28      706.62     13.65 o 
  -6   2   6     6181.47     6803.51     60.86 o 
  -4   2   6     1432.69     1524.95     18.68 o 
  -2   2   6     2017.88     1942.80     22.65 o 
   0   2   6     4619.91     4650.30     40.48 o 
   2   2   6      450.06      447.12      8.46 o 
   4   2   6     1292.98     1248.79     18.13 o 
   6   2   6      360.60      388.46     10.80 o 
   8   2   6      149.99      144.12     10.23 o 
  10   2   6       97.87      134.40     11.89 o 
  12   2   6       13.71       11.24      9.07 o 
  14   2   6       10.04       18.71     10.56 o 
 -17   3   6       58.88       59.07     16.94 o 
 -15   3   6       38.80       73.35     13.43 o 
 -13   3   6      113.90      119.08     13.43 o 
 -11   3   6      199.54      184.22     12.38 o 
  -9   3   6      198.70      281.04     12.50 o 
  -7   3   6     2055.49     1931.85     25.79 o 
  -5   3   6      542.12      493.61      9.86 o 
  -3   3   6      195.15      172.74      9.12 o 
  -1   3   6     5688.01     5469.99     52.67 o 
   1   3   6      841.71      742.61     12.28 o 
   3   3   6        2.66        8.39      3.13 o 
   5   3   6      440.48      513.70     12.83 o 
   7   3   6      107.89      129.17      9.25 o 
   9   3   6      641.98      518.99     23.26 o 
  11   3   6     1766.17     1669.96     37.85 o 
  13   3   6       94.86       93.42     12.40 o 
 -18   4   6       30.86       43.85     16.74 o 
 -16   4   6       31.63       24.64     19.73 o 
 -14   4   6        0.08        4.43      9.49 o 
 -12   4   6      272.02      307.75     17.66 o 
 -10   4   6      162.38      150.38     17.35 o 
  -8   4   6       82.02      107.56      8.07 o 
  -6   4   6      387.35      502.01     14.48 o 
  -4   4   6     3526.23     3332.49     47.31 o 
  -2   4   6      326.57      416.58     10.43 o 
   0   4   6     3255.23     3416.75     38.48 o 
   2   4   6      366.69      399.30     10.75 o 
   4   4   6     1064.19      984.38     17.77 o 
   6   4   6     1045.05     1044.70     20.91 o 
   8   4   6      848.99      820.13     18.89 o 
  10   4   6      271.78      256.90     22.38 o 
  12   4   6     1047.00     1058.33     44.27 o 
  14   4   6      482.59      413.09     37.89 o 
 -17   5   6       24.33       12.35     17.36 o 
 -15   5   6        1.30       18.99     11.50 o 
 -13   5   6        7.55        4.25     11.88 o 
 -11   5   6        1.76        3.86     10.73 o 
  -9   5   6       49.42       58.10     10.03 o 
  -7   5   6     4320.85     4548.43     62.94 o 
  -5   5   6      155.81      177.98     10.63 o 
  -3   5   6     2832.71     2737.54     34.82 o 
  -1   5   6      855.03      879.82     18.36 o 
   1   5   6      118.21      127.55      6.09 o 
   3   5   6     2190.44     2340.40     28.43 o 
   5   5   6      281.64      270.98     10.81 o 
   7   5   6     4757.27     4439.48     72.58 o 
   9   5   6      167.68      128.98     21.69 o 
  11   5   6      216.23      246.62     14.82 o 
  13   5   6        0.09        3.31      9.22 o 
 -16   6   6       69.86       76.40     34.73 o 
 -14   6   6      150.19      129.68     23.69 o 
 -12   6   6        1.08        7.96     16.01 o 
 -10   6   6      137.60      132.28     17.83 o 
  -8   6   6      998.85     1082.87     33.88 o 
  -6   6   6     2688.54     2779.55     50.38 o 
  -4   6   6     1414.60     1404.06     25.74 o 
  -2   6   6     3548.99     3687.11     37.68 o 
   0   6   6       12.30        9.96      4.33 o 
   2   6   6      578.55      561.89     15.14 o 
   4   6   6      393.76      419.39     12.92 o 
   6   6   6     2666.99     2545.46     49.51 o 
   8   6   6      330.71      387.28     20.73 o 
  10   6   6      293.40      239.28     23.07 o 
  12   6   6       51.72       43.26     16.88 o 
 -17   7   6       54.37       63.90     37.50 o 
 -15   7   6        3.10      -20.84     25.00 o 
 -13   7   6      220.24      208.49     27.67 o 
 -11   7   6      188.77      223.45     27.29 o 
  -9   7   6       77.61       58.32     12.11 o 
  -7   7   6      536.69      508.14     21.62 o 
  -5   7   6      887.14      883.66     22.99 o 
  -3   7   6     2530.02     2511.52     55.71 o 
  -1   7   6      164.53      139.84      9.87 o 
   1   7   6      115.95      124.02      7.39 o 
   3   7   6       91.27      114.82      7.98 o 
   5   7   6       96.17       87.16      7.67 o 
   7   7   6       10.70       -1.70      9.42 o 
   9   7   6      501.26      474.00     35.89 o 
  11   7   6      580.18      507.95     31.65 o 
  13   7   6       82.76       82.74     20.54 o 
 -16   8   6       27.85       26.39     37.50 o 
 -14   8   6       60.98       19.30     18.35 o 
 -12   8   6       22.18       24.15     18.98 o 
 -10   8   6      192.88      183.07     25.90 o 
  -8   8   6      393.39      384.94     21.09 o 
  -6   8   6      151.43      193.95     13.67 o 
  -4   8   6     2197.18     2131.89     56.09 o 
  -2   8   6      300.37      283.39     17.50 o 
   0   8   6     1425.79     1391.52     28.26 o 
   2   8   6       48.53       38.44      6.62 o 
   4   8   6     1278.31     1330.32     37.78 o 
   6   8   6     1000.74      948.33     35.51 o 
   8   8   6        9.30       15.49     13.31 o 
  10   8   6      233.17      316.70     50.01 o 
  12   8   6      246.18      306.98     58.34 o 
 -15   9   6       10.77      -11.11     30.56 o 
 -13   9   6       28.33       32.64     20.56 o 
 -11   9   6      192.72      247.86     30.26 o 
  -9   9   6       88.22      103.01     21.32 o 
  -7   9   6      131.75      172.21     14.40 o 
  -5   9   6      426.66      391.81     21.00 o 
  -3   9   6     1602.77     1604.58     33.64 o 
  -1   9   6      166.79      133.97     11.32 o 
   1   9   6       30.12       31.76      8.18 o 
   3   9   6      439.57      376.08     17.95 o 
   5   9   6       41.09       23.79      7.72 o 
   7   9   6       28.49       12.73     12.52 o 
   9   9   6        7.93        1.18     17.36 o 
  11   9   6       35.78       77.79     38.89 o 
 -14  10   6        6.76       52.78     36.12 o 
 -12  10   6       68.97      115.14     47.92 o 
 -10  10   6       50.18       95.20     22.69 o 
  -8  10   6       33.49       28.52     12.24 o 
  -6  10   6       43.49       31.96      9.89 o 
  -4  10   6      151.55      132.32     13.24 o 
  -2  10   6      137.20      142.61     12.74 o 
   0  10   6      158.78      146.34     11.16 o 
   2  10   6       26.86       57.87      9.77 o 
   4  10   6       25.16       20.97     16.66 o 
   6  10   6       28.64        4.07      8.02 o 
   8  10   6      160.50      189.23     40.28 o 
  10  10   6      151.83      212.03     30.57 o 
 -13  11   6       20.25      -13.89     34.73 o 
 -11  11   6      116.85       95.04     25.48 o 
  -9  11   6       10.22       -5.22     12.74 o 
  -7  11   6        1.98       -0.53      8.96 o 
  -5  11   6      123.52      134.86     13.93 o 
  -3  11   6       42.84       57.45     11.35 o 
  -1  11   6      440.81      418.55     17.35 o 
   1  11   6      208.15      210.27     13.03 o 
   3  11   6        0.98       12.25      9.61 o 
   5  11   6      220.90      169.45     17.26 o 
   7  11   6      140.59      159.74     37.50 o 
   9  11   6      378.50      372.48     37.97 o 
 -10  12   6        4.79       -2.78     18.06 o 
  -8  12   6        4.19       -4.87     11.79 o 
  -6  12   6      233.17      221.95     17.42 o 
  -4  12   6        4.21       16.52     10.28 o 
  -2  12   6       15.73       24.58     14.08 o 
   0  12   6       32.73       12.87      8.18 o 
   2  12   6        8.02       18.12      9.92 o 
   4  12   6       91.78      151.41     37.50 o 
   6  12   6       14.69      -20.84     20.84 o 
  -9  13   6        0.05       -3.72     22.92 o 
  -7  13   6       29.14       17.31     13.41 o 
  -5  13   6       59.48       25.52     12.66 o 
  -3  13   6      109.46      100.30     14.22 o 
  -1  13   6        1.81       11.47     11.02 o 
   1  13   6       48.55       63.80     15.67 o 
   3  13   6       20.80       31.70     41.67 o 
   5  13   6        2.61      -18.06     18.06 o 
  -6  14   6       34.07       25.26     14.96 o 
  -4  14   6        1.75        4.32     13.40 o 
  -2  14   6       20.59       15.84     14.93 o 
   0  14   6       26.62       18.13     11.45 o 
   2  14   6        0.02        3.99     15.01 o 
 -19   1   7       16.02       31.33     16.95 o 
 -17   1   7      155.18      151.60     18.77 o 
 -15   1   7      107.18       98.08     11.79 o 
 -13   1   7       97.43       90.10     10.37 o 
 -11   1   7      718.51      789.25     19.98 o 
  -9   1   7     3246.44     3412.19     39.59 o 
  -7   1   7     2449.98     2133.95     25.72 o 
  -5   1   7       11.33       12.37      3.77 o 
  -3   1   7     8304.39     8605.90     78.04 o 
  -1   1   7     5338.52     5367.41     48.74 o 
   1   1   7      633.17      635.38     10.17 o 
   3   1   7      293.90      346.70      8.56 o 
   5   1   7     3648.47     3587.70     47.39 o 
   7   1   7      237.51      234.40     20.65 o 
   9   1   7      207.09      208.29     13.84 o 
  11   1   7     1202.99     1111.76     42.30 o 
  13   1   7       69.42       45.74     13.43 o 
 -18   2   7       62.70       73.74     20.60 o 
 -16   2   7        1.06       -1.95     10.48 o 
 -14   2   7      432.19      405.38     19.05 o 
 -12   2   7     1789.70     1837.55     32.92 o 
 -10   2   7       15.46       19.67      6.94 o 
  -8   2   7      917.31     1007.63     16.61 o 
  -6   2   7     3984.21     3859.18     38.91 o 
  -4   2   7      771.83      780.19     14.11 o 
  -2   2   7     2628.91     2791.50     30.74 o 
   0   2   7     1122.04     1174.37     15.15 o 
   2   2   7      869.34      892.58     12.89 o 
   4   2   7     4170.25     3680.69     35.89 o 
   6   2   7     1757.64     1766.17     36.60 o 
   8   2   7        2.22       -2.74      6.18 o 
  10   2   7     1025.61     1020.33     28.69 o 
  12   2   7      736.01      799.78     30.07 o 
  14   2   7      239.58      211.04     21.05 o 
 -17   3   7        8.70       -1.63     13.30 o 
 -15   3   7       40.83       34.86     12.13 o 
 -13   3   7        3.00       -2.23      9.52 o 
 -11   3   7      366.17      356.69     18.81 o 
  -9   3   7       47.36       43.20      6.83 o 
  -7   3   7     3346.93     3108.77     33.67 o 
  -5   3   7      351.14      292.14      9.71 o 
  -3   3   7      893.92      924.65     14.99 o 
  -1   3   7    12244.17    12248.21    108.82 o 
   1   3   7     2283.06     2236.26     26.98 o 
   3   3   7     2737.62     2630.80     28.34 o 
   5   3   7     2318.36     2207.88     33.65 o 
   7   3   7       55.91       29.34      8.35 o 
   9   3   7       72.19       43.45      8.31 o 
  11   3   7      546.90      446.43     19.84 o 
  13   3   7      193.48      211.14     17.28 o 
 -18   4   7       13.69        2.93     17.99 o 
 -16   4   7      163.72      159.44     17.55 o 
 -14   4   7      273.79      287.39     50.71 o 
 -12   4   7       39.27       31.74     13.03 o 
 -10   4   7      736.73      748.11     23.95 o 
  -8   4   7       69.63       76.13     10.02 o 
  -6   4   7       29.79       35.95      5.52 o 
  -4   4   7     4402.17     4322.46     47.73 o 
  -2   4   7     3543.83     3396.92     43.06 o 
   0   4   7     5000.92     5204.39     55.42 o 
   2   4   7     1063.20      929.33     20.87 o 
   4   4   7        2.23        3.95      4.87 o 
   6   4   7      185.59      211.66      9.43 o 
   8   4   7       20.71       42.11      8.57 o 
  10   4   7      804.31      732.58     18.44 o 
  12   4   7        3.90        1.72      8.49 o 
 -17   5   7       57.97       66.67     38.89 o 
 -15   5   7      562.34      666.32     43.04 o 
 -13   5   7       31.36       21.82     16.35 o 
 -11   5   7      862.06      893.77     39.43 o 
  -9   5   7      873.59      888.69     31.08 o 
  -7   5   7       19.38       13.69      7.98 o 
  -5   5   7     1603.53     1528.40     29.65 o 
  -3   5   7     2503.55     2585.86     32.67 o 
  -1   5   7      518.29      532.91     11.85 o 
   1   5   7     1349.41     1307.62     21.75 o 
   3   5   7     1145.33     1030.83     20.93 o 
   5   5   7      272.38      285.93     10.22 o 
   7   5   7      637.97      594.75     17.19 o 
   9   5   7     1699.75     1710.36     39.64 o 
  11   5   7      227.93      233.57     13.70 o 
  13   5   7        4.50       17.22      9.83 o 
 -16   6   7       40.85       31.63     20.96 o 
 -14   6   7      205.01      237.08     30.56 o 
 -12   6   7        3.07       33.79     17.68 o 
 -10   6   7       21.28       49.42     11.80 o 
  -8   6   7     1545.53     1605.13     50.92 o 
  -6   6   7     2142.32     2178.97     43.59 o 
  -4   6   7     2118.15     1938.05     32.19 o 
  -2   6   7       43.34       22.16      4.66 o 
   0   6   7     1824.99     1940.85     27.66 o 
   2   6   7     5837.57     5766.18     57.86 o 
   4   6   7      358.69      326.09     13.33 o 
   6   6   7      409.64      376.74     26.06 o 
   8   6   7        0.02       -8.33     11.37 o 
  10   6   7       10.69       18.91     12.99 o 
  12   6   7      112.76      100.46     31.32 o 
 -17   7   7       26.42        6.95     30.56 o 
 -15   7   7       41.89       42.64     22.02 o 
 -13   7   7       15.83       28.36     27.09 o 
 -11   7   7        7.35       33.22     40.98 o 
  -9   7   7      608.29      570.37     29.87 o 
  -7   7   7      473.15      522.61     37.29 o 
  -5   7   7      303.42      274.76     14.46 o 
  -3   7   7       24.56       24.42     10.92 o 
  -1   7   7       50.66       77.47      8.86 o 
   1   7   7        4.16       13.77      5.08 o 
   3   7   7      170.79      138.06     11.00 o 
   5   7   7       85.53       96.32      8.34 o 
   7   7   7       59.20       76.50     13.37 o 
   9   7   7      766.30      846.00     37.58 o 
  11   7   7       37.79       15.57     15.25 o 
 -16   8   7        8.32       25.00     33.34 o 
 -14   8   7       45.39       64.45     21.95 o 
 -12   8   7        5.20        8.97     18.15 o 
 -10   8   7       36.61       54.45     18.99 o 
  -8   8   7      292.30      254.71     22.60 o 
  -6   8   7       77.46      100.58     11.63 o 
  -4   8   7      323.04      325.03     15.94 o 
  -2   8   7        8.09       -1.90      5.99 o 
   0   8   7        3.41        7.84      6.49 o 
   2   8   7       34.88       46.41      6.48 o 
   4   8   7      372.76      417.73     17.62 o 
   6   8   7       39.01       49.04     17.45 o 
   8   8   7      276.53      255.86     23.82 o 
  10   8   7      113.69       68.06     34.73 o 
 -15   9   7       38.40       33.34     34.73 o 
 -13   9   7        1.58       16.90     24.31 o 
 -11   9   7      223.46      235.33     30.37 o 
  -9   9   7        0.32        0.06     10.24 o 
  -7   9   7      104.34       78.01     13.48 o 
  -5   9   7      433.70      394.51     19.17 o 
  -3   9   7      133.71      140.54     12.35 o 
  -1   9   7      291.49      320.63     15.56 o 
   1   9   7       60.84       86.94      9.53 o 
   3   9   7       62.34       82.80     12.04 o 
   5   9   7        8.36       12.21      7.57 o 
   7   9   7      215.46      271.15     30.05 o 
   9   9   7      201.14      195.66     23.46 o 
 -14  10   7        4.00        0.33     20.35 o 
 -12  10   7       24.91       35.02     20.69 o 
 -10  10   7      287.44      319.82     34.36 o 
  -8  10   7      108.62       89.16     14.53 o 
  -6  10   7        9.23        4.57      8.92 o 
  -4  10   7      400.74      414.67     19.83 o 
  -2  10   7       28.93       24.53      9.35 o 
   0  10   7      770.25      898.54     27.26 o 
   2  10   7      118.50      128.84     15.24 o 
   4  10   7      255.68      238.00     17.77 o 
   6  10   7      115.58       90.30     18.66 o 
   8  10   7       10.47       15.56     18.24 o 
 -13  11   7        5.33       -6.95     21.69 o 
 -11  11   7        6.73        6.91     20.69 o 
  -9  11   7       12.07        9.00     12.03 o 
  -7  11   7        2.94        5.89      9.69 o 
  -5  11   7      561.94      570.15     23.74 o 
  -3  11   7       88.80      111.64     13.30 o 
  -1  11   7      187.04      189.34     13.03 o 
   1  11   7       88.54      108.65     12.61 o 
   3  11   7       59.44       50.65     12.63 o 
   5  11   7        1.42       -6.64      9.81 o 
   7  11   7      138.48       70.84     29.17 o 
 -10  12   7        0.40        1.02     19.97 o 
  -8  12   7      199.79      241.29     32.48 o 
  -6  12   7       96.66       72.89     13.16 o 
  -4  12   7      130.10      142.59     15.38 o 
  -2  12   7        1.28       -1.48      8.50 o 
   0  12   7       41.13       38.14      9.39 o 
   2  12   7       46.76       34.24     12.41 o 
   4  12   7       52.79       53.11     14.63 o 
   6  12   7      110.10      187.52     40.28 o 
  -9  13   7        1.29       14.55     20.56 o 
  -7  13   7       22.21       27.33     16.11 o 
  -5  13   7        0.06        7.71     14.80 o 
  -3  13   7      264.70      289.11     20.12 o 
  -1  13   7      121.56      114.09     14.15 o 
   1  13   7       14.52      -11.71     13.33 o 
   3  13   7       57.39       64.28     27.78 o 
  -4  14   7       94.58       83.83     17.44 o 
  -2  14   7       10.07       14.95     15.20 o 
   0  14   7        1.27       19.61     18.75 o 
 -18   0   8      129.57      171.02     29.86 o 
 -16   0   8        9.88        0.84     12.26 o 
 -14   0   8      549.27      507.09     27.48 o 
 -12   0   8      586.69      489.13     24.53 o 
 -10   0   8        0.20       -0.13     10.67 o 
  -8   0   8     3585.74     3538.12     57.00 o 
  -6   0   8    24123.00    24551.23    295.09 o 
  -4   0   8      452.41      492.80     16.27 o 
  -2   0   8     5240.12     4990.40     70.01 o 
   0   0   8    19450.21    19810.93    214.73 o 
   2   0   8    26863.50    26382.88    346.92 o 
   4   0   8      317.96      333.28     20.56 o 
   6   0   8     1120.97      998.70     64.59 o 
   8   0   8       35.01       45.54     12.83 o 
  10   0   8      498.38      484.32     30.84 o 
  12   0   8      163.45      110.35     34.03 o 
 -19   1   8       53.02       77.04     19.96 o 
 -17   1   8      366.49      389.55     21.41 o 
 -15   1   8      128.81      186.91     14.12 o 
 -13   1   8      150.22      125.08     11.98 o 
 -11   1   8     1070.66     1125.68     26.92 o 
  -9   1   8     2143.44     2071.52     30.97 o 
  -7   1   8     6262.49     6275.04     62.43 o 
  -5   1   8       13.98        8.42      3.97 o 
  -3   1   8     4820.91     5340.65     52.82 o 
  -1   1   8     4442.86     4966.18     46.80 o 
   1   1   8     1613.96     1626.82     19.22 o 
   3   1   8     1547.28     1685.70     21.51 o 
   5   1   8     1094.20     1030.84     26.87 o 
   7   1   8     4631.19     4407.63    110.95 o 
   9   1   8        4.34       19.18      8.62 o 
  11   1   8      138.51      142.56     14.52 o 
  13   1   8      106.79      174.00     17.52 o 
 -18   2   8      115.86      203.91     27.87 o 
 -16   2   8       47.72       43.23     11.35 o 
 -14   2   8      129.42      145.92     13.91 o 
 -12   2   8      188.58      222.37     14.89 o 
 -10   2   8      176.08      175.91     12.39 o 
  -8   2   8     2806.77     2838.53     35.50 o 
  -6   2   8      399.96      412.47     11.73 o 
  -4   2   8     1213.91     1063.87     17.08 o 
  -2   2   8      600.85      657.41     12.92 o 
   0   2   8      387.15      364.70      9.49 o 
   2   2   8        0.94       -0.22      3.27 o 
   4   2   8      603.01      545.82     12.73 o 
   6   2   8      663.64      659.70     17.86 o 
   8   2   8      220.74      216.09     14.41 o 
  10   2   8        6.93        5.28      8.44 o 
  12   2   8       42.04       31.78     13.23 o 
 -17   3   8       78.66       45.47     14.04 o 
 -15   3   8       70.51       58.73     17.44 o 
 -13   3   8       20.53       29.26     11.21 o 
 -11   3   8      202.48      213.00     15.88 o 
  -9   3   8       10.72        7.22      6.12 o 
  -7   3   8     1932.27     2033.70     25.78 o 
  -5   3   8        4.93        3.42      4.19 o 
  -3   3   8    12371.59    12918.44    114.56 o 
  -1   3   8    10443.72    10529.96     90.02 o 
   1   3   8     1485.04     1438.31     22.10 o 
   3   3   8      925.99      880.54     15.87 o 
   5   3   8     3190.42     3070.58     37.30 o 
   7   3   8      346.04      359.41     17.26 o 
   9   3   8       24.10       15.06      6.74 o 
  11   3   8        0.19       -8.62      8.62 o 
  13   3   8       49.71       38.39     12.03 o 
 -18   4   8       44.32       20.84     30.56 o 
 -16   4   8       29.24       42.74     20.96 o 
 -14   4   8       45.05        9.62     12.51 o 
 -12   4   8       87.55       99.98     16.09 o 
 -10   4   8      475.51      471.23     21.98 o 
  -8   4   8     1237.02     1214.88     31.07 o 
  -6   4   8     2095.92     1996.14     27.91 o 
  -4   4   8     1560.44     1622.36     23.99 o 
  -2   4   8      111.31      105.13      6.54 o 
   0   4   8     8852.64     8808.73     88.00 o 
   2   4   8     3523.47     3526.05     45.73 o 
   4   4   8        1.56        2.64      4.82 o 
   6   4   8      419.42      357.25     20.65 o 
   8   4   8      930.49      949.63     41.70 o 
  10   4   8       10.06       31.22      7.15 o 
  12   4   8       99.02      128.58     14.21 o 
 -17   5   8      281.36      238.56     43.76 o 
 -15   5   8      142.02      124.69     24.50 o 
 -13   5   8      109.92      168.14     29.17 o 
 -11   5   8      584.26      571.52     36.18 o 
  -9   5   8       48.83       50.94     10.59 o 
  -7   5   8       70.36       40.77      9.15 o 
  -5   5   8      656.47      661.92     19.50 o 
  -3   5   8      512.20      521.25     12.50 o 
  -1   5   8     3469.21     3746.47     41.95 o 
   1   5   8      375.80      351.80     11.03 o 
   3   5   8      821.83      836.28     22.08 o 
   5   5   8     1714.45     1725.10     28.16 o 
   7   5   8       15.56       11.30      8.17 o 
   9   5   8      702.38      742.12     24.57 o 
  11   5   8        7.00       13.10      6.61 o 
 -16   6   8      217.38      248.03     32.37 o 
 -14   6   8        6.73        2.15     16.01 o 
 -12   6   8      347.59      383.77     33.35 o 
 -10   6   8      994.59     1038.32     63.36 o 
  -8   6   8      272.51      289.36     24.86 o 
  -6   6   8       63.25       69.01     10.32 o 
  -4   6   8      330.10      339.73     23.00 o 
  -2   6   8      419.78      469.77     12.98 o 
   0   6   8      169.68      226.62      9.60 o 
   2   6   8       27.03       25.78      6.02 o 
   4   6   8     3316.50     3191.28     49.26 o 
   6   6   8      134.86      119.32     10.56 o 
   8   6   8       46.23       55.34     15.30 o 
  10   6   8       92.58      110.51     24.32 o 
  12   6   8       72.85       58.06     18.86 o 
 -15   7   8      128.10      126.68     25.68 o 
 -13   7   8      125.28      101.00     23.33 o 
 -11   7   8      278.18      321.88     31.25 o 
  -9   7   8      647.90      669.24     33.80 o 
  -7   7   8     1358.84     1271.14     33.78 o 
  -5   7   8       20.40       22.14      7.75 o 
  -3   7   8     4060.29     4159.97     61.34 o 
  -1   7   8     6351.66     6173.93     91.99 o 
   1   7   8       77.29      100.12     12.73 o 
   3   7   8     2548.21     2594.37     36.18 o 
   5   7   8        0.19       -5.50      5.50 o 
   7   7   8      214.81      193.40     17.66 o 
   9   7   8       18.94       15.21     15.20 o 
  11   7   8       32.03       20.15     15.67 o 
 -16   8   8        6.34      -17.60     17.60 o 
 -14   8   8      119.03      198.87     29.42 o 
 -12   8   8       52.74       74.49     26.39 o 
 -10   8   8      342.60      350.31     34.56 o 
  -8   8   8      435.34      321.57     20.27 o 
  -6   8   8      157.30      200.38     14.30 o 
  -4   8   8       70.24       80.85     10.56 o 
  -2   8   8       82.67      105.44     10.85 o 
   0   8   8        7.86        9.89      6.73 o 
   2   8   8      168.91      209.16     14.53 o 
   4   8   8     1033.33      997.04     27.78 o 
   6   8   8       38.02       25.35     13.48 o 
   8   8   8       25.55       24.31     20.14 o 
  10   8   8      185.89      206.80     59.73 o 
 -15   9   8       17.63       36.96     20.96 o 
 -13   9   8       18.66       42.88     22.53 o 
 -11   9   8      133.55      179.06     27.67 o 
  -9   9   8       19.66       12.25     11.38 o 
  -7   9   8      236.13      239.85     18.56 o 
  -5   9   8       74.63       47.70     14.40 o 
  -3   9   8      402.82      434.74     18.83 o 
  -1   9   8      937.00      963.58     25.73 o 
   1   9   8      315.01      312.12     15.88 o 
   3   9   8      305.60      312.40     23.06 o 
   5   9   8       11.85        5.83      8.70 o 
   7   9   8        8.43       27.60     14.60 o 
   9   9   8        2.47       -0.44     20.12 o 
 -14  10   8        0.00        2.84     34.03 o 
 -12  10   8       31.29       35.48     22.34 o 
 -10  10   8       28.36       18.52     18.69 o 
  -8  10   8       27.59       23.08     11.99 o 
  -6  10   8       21.27       14.80      9.77 o 
  -4  10   8     2181.36     2227.04     44.32 o 
  -2  10   8        1.71        5.21      8.37 o 
   0  10   8      443.94      502.74     23.76 o 
   2  10   8      396.99      389.65     17.84 o 
   4  10   8       47.77       28.35     10.54 o 
   6  10   8       11.80       23.46     20.14 o 
   8  10   8       34.50       18.93     20.29 o 
 -11  11   8      100.96       73.31     26.03 o 
  -9  11   8        1.67       -7.27     13.43 o 
  -7  11   8      252.21      260.44     18.83 o 
  -5  11   8     1228.46     1294.73     34.48 o 
  -3  11   8        0.75        0.75      8.91 o 
  -1  11   8       34.65       30.93      9.59 o 
   1  11   8        0.08       -3.36      7.99 o 
   3  11   8       46.24       62.96     10.38 o 
   5  11   8        0.04       -3.86      9.13 o 
   7  11   8        1.56       -8.33     22.22 o 
 -10  12   8       13.22       40.69     23.33 o 
  -8  12   8       53.02       31.50     13.94 o 
  -6  12   8       37.16       32.08     11.81 o 
  -4  12   8       57.76       30.89     11.62 o 
  -2  12   8       54.89       58.61     13.97 o 
   0  12   8        0.27        3.38     12.30 o 
   2  12   8      323.52      376.76     24.71 o 
   4  12   8       72.79       49.10     30.56 o 
  -7  13   8        2.12        8.40     15.61 o 
  -5  13   8      105.23      141.59     21.31 o 
  -3  13   8       67.56       90.94     14.52 o 
  -1  13   8       15.86        6.90     12.80 o 
   1  13   8        1.73       13.17     15.14 o 
   3  13   8        9.03        0.04     24.31 o 
 -19   1   9      108.63      117.52     18.36 o 
 -17   1   9       61.59       45.35     12.33 o 
 -15   1   9      530.36      490.77     25.26 o 
 -13   1   9      566.70      578.46     24.97 o 
 -11   1   9      162.18      166.41     20.45 o 
  -9   1   9      203.45      234.35     14.64 o 
  -7   1   9     3791.13     4045.05     44.93 o 
  -5   1   9     5298.75     5454.47     55.57 o 
  -3   1   9    19278.76    19781.80    170.28 o 
  -1   1   9    11042.27    11614.49    124.43 o 
   1   1   9      146.97      115.19      5.93 o 
   3   1   9     3793.38     3556.92     42.40 o 
   5   1   9     1212.38     1166.19     25.58 o 
   7   1   9      232.79      240.26     15.20 o 
   9   1   9      133.20      108.41     16.46 o 
  11   1   9       96.10      107.32     20.25 o 
  13   1   9       43.56       17.26     12.06 o 
 -18   2   9       62.80       79.63     27.72 o 
 -16   2   9       21.79       21.90     12.85 o 
 -14   2   9       84.10      132.42     15.68 o 
 -12   2   9       46.13       26.37     12.18 o 
 -10   2   9     2025.97     2020.34     37.84 o 
  -8   2   9     2760.38     2581.52     35.74 o 
  -6   2   9     1819.15     1827.22     25.36 o 
  -4   2   9       53.80      128.85      8.43 o 
  -2   2   9       17.63       -3.70      3.70 o 
   0   2   9     1709.12     1731.64     23.48 o 
   2   2   9       14.10        3.08      3.97 o 
   4   2   9       80.54       73.16      7.99 o 
   6   2   9       88.97       65.63      8.44 o 
   8   2   9     1057.76     1050.09     25.70 o 
  10   2   9      412.38      368.29     19.77 o 
  12   2   9        0.06       -5.03      9.98 o 
 -17   3   9        9.01       20.14     17.68 o 
 -15   3   9      705.68      654.35     33.76 o 
 -13   3   9      216.92      170.69     16.47 o 
 -11   3   9        0.38        5.04      9.80 o 
  -9   3   9       31.33       15.08      7.42 o 
  -7   3   9       26.23       28.43      5.98 o 
  -5   3   9       17.36        3.68      3.93 o 
  -3   3   9     7246.52     7479.30     71.86 o 
  -1   3   9     6309.32     6331.90     62.20 o 
   1   3   9      451.33      481.75     12.88 o 
   3   3   9     2394.39     2313.31     33.60 o 
   5   3   9     3021.76     2916.76     44.71 o 
   7   3   9      151.87      100.36     10.04 o 
   9   3   9       48.30       55.49      8.55 o 
  11   3   9      140.53      195.31     18.24 o 
 -18   4   9        3.83        3.86     19.69 o 
 -16   4   9      713.87      766.43     46.87 o 
 -14   4   9      683.65      593.82     40.13 o 
 -12   4   9      108.63       86.18     26.39 o 
 -10   4   9        0.69       -7.25      7.25 o 
  -8   4   9      432.66      402.61     17.20 o 
  -6   4   9      118.05       93.44      8.68 o 
  -4   4   9     3831.38     3769.87     44.97 o 
  -2   4   9     1476.94     1356.94     22.77 o 
   0   4   9     6862.94     7088.93     71.99 o 
   2   4   9     3490.25     3289.63     43.30 o 
   4   4   9      107.12      150.63      8.60 o 
   6   4   9     2437.65     2451.51     39.31 o 
   8   4   9      102.86       96.84      8.79 o 
  10   4   9       18.97        8.83      7.27 o 
  12   4   9        5.31        4.40      9.97 o 
 -17   5   9      138.13      160.12     28.03 o 
 -15   5   9       32.23       31.74     19.35 o 
 -13   5   9      604.42      635.60     40.54 o 
 -11   5   9      658.20      618.51     38.27 o 
  -9   5   9      537.38      535.12     35.79 o 
  -7   5   9     1307.98     1345.59     33.83 o 
  -5   5   9     2788.07     2585.89     43.51 o 
  -3   5   9      765.32      764.46     18.33 o 
  -1   5   9      165.14      177.57      8.64 o 
   1   5   9       49.20       47.38      6.59 o 
   3   5   9      426.20      473.73     13.63 o 
   5   5   9      207.83      266.70     13.73 o 
   7   5   9     1907.02     1907.95     41.27 o 
   9   5   9        0.39        2.94      6.42 o 
  11   5   9      191.08      193.38     17.24 o 
 -16   6   9       10.58      -14.53     22.22 o 
 -14   6   9        3.39        8.22     17.00 o 
 -12   6   9      613.00      644.39     41.11 o 
 -10   6   9      153.42      135.91     15.82 o 
  -8   6   9      122.13      121.19     15.94 o 
  -6   6   9        6.73       -5.50      9.22 o 
  -4   6   9     4462.03     4285.74     62.87 o 
  -2   6   9       67.45       61.30      8.18 o 
   0   6   9      504.75      473.99     13.80 o 
   2   6   9      993.90      904.13     19.40 o 
   4   6   9       30.54       31.51      7.83 o 
   6   6   9     1144.79     1288.38     37.50 o 
   8   6   9      808.34      955.61     39.29 o 
  10   6   9        5.08      -16.35     16.35 o 
 -15   7   9       78.88       66.50     22.94 o 
 -13   7   9        3.27      -10.94     16.18 o 
 -11   7   9      497.62      567.93     39.70 o 
  -9   7   9      151.72      198.17     17.30 o 
  -7   7   9      203.53      230.89     16.88 o 
  -5   7   9     1819.26     1748.98     35.98 o 
  -3   7   9      367.59      353.52     20.07 o 
  -1   7   9        1.87        6.91      6.77 o 
   1   7   9       13.54       14.14      6.65 o 
   3   7   9      216.54      213.79     10.47 o 
   5   7   9       99.38       79.59     11.15 o 
   7   7   9        3.97      -11.93     12.22 o 
   9   7   9       30.28        1.14     15.45 o 
 -14   8   9        4.44       -4.81     25.00 o 
 -12   8   9        3.80       15.69     29.17 o 
 -10   8   9        4.87        1.31     10.59 o 
  -8   8   9      229.44      256.89     19.15 o 
  -6   8   9      109.81      115.85     23.22 o 
  -4   8   9        0.02        4.66     10.19 o 
  -2   8   9        0.99       -4.17      7.01 o 
   0   8   9     1285.95     1309.34     31.96 o 
   2   8   9      741.29      739.68     35.29 o 
   4   8   9        0.02        3.60      5.65 o 
   6   8   9       77.98       51.13     20.36 o 
   8   8   9       82.99       83.66     27.78 o 
 -15   9   9       24.66       33.13     22.69 o 
 -13   9   9       92.09       38.99     21.54 o 
 -11   9   9       25.69       41.64     20.12 o 
  -9   9   9        4.04       -5.60     10.05 o 
  -7   9   9       11.61       19.24     13.03 o 
  -5   9   9      173.72      197.76     15.26 o 
  -3   9   9       25.28       15.30      8.48 o 
  -1   9   9       37.78       20.63      8.03 o 
   1   9   9        7.89       -1.00     10.63 o 
   3   9   9        7.06       14.59      7.02 o 
   5   9   9      192.57      218.85     14.49 o 
   7   9   9        1.65      -10.07     13.48 o 
   9   9   9        2.96       43.76     24.56 o 
 -12  10   9       59.92       34.91     21.95 o 
 -10  10   9       11.24       20.24     17.99 o 
  -8  10   9      106.26      125.66     16.59 o 
  -6  10   9        1.39        3.08      9.13 o 
  -4  10   9     1261.71     1234.35     32.24 o 
  -2  10   9       86.69      110.74     12.44 o 
   0  10   9       47.88       73.22     12.43 o 
   2  10   9      100.91       78.66     10.96 o 
   4  10   9       32.69       46.02      8.68 o 
   6  10   9      191.71      227.81     30.56 o 
 -11  11   9      103.78      181.97     31.38 o 
  -9  11   9       26.73       35.16     14.31 o 
  -7  11   9      243.90      236.07     20.97 o 
  -5  11   9      169.09      163.00     15.88 o 
  -3  11   9       17.60        5.36      9.43 o 
  -1  11   9      195.53      237.92     17.38 o 
   1  11   9       16.43        4.04     10.06 o 
   3  11   9      339.08      315.05     25.15 o 
   5  11   9        9.67        3.04     10.19 o 
 -10  12   9        0.77       -6.20     26.39 o 
  -8  12   9      346.61      346.86     25.43 o 
  -6  12   9       53.51       46.60     12.59 o 
  -4  12   9        0.45       11.05     11.79 o 
  -2  12   9      143.45      120.98     18.79 o 
   0  12   9       55.18       39.34     13.97 o 
   2  12   9       27.40       17.93     12.80 o 
   4  12   9       53.28       45.32     15.55 o 
  -7  13   9      104.51      145.08     32.89 o 
  -5  13   9       38.77       48.06     24.36 o 
  -3  13   9       34.73       42.84     13.95 o 
  -1  13   9       40.22       30.04     22.14 o 
   1  13   9        7.93       16.36     13.35 o 
 -18   0  10      420.62      334.76     50.01 o 
 -16   0  10      591.15      693.89     42.65 o 
 -14   0  10        4.21        3.89     14.64 o 
 -12   0  10     2722.20     2893.39     80.01 o 
 -10   0  10      913.63      847.88     37.32 o 
  -8   0  10       58.11       47.88      9.19 o 
  -6   0  10     6192.58     6275.60     90.11 o 
  -4   0  10      874.11      791.19     27.47 o 
  -2   0  10     1441.63     1620.55     29.95 o 
   0   0  10    12600.84    12026.66    153.49 o 
   2   0  10        3.96       10.96      8.12 o 
   4   0  10     3840.92     3392.45     67.36 o 
   6   0  10     6316.42     6371.49    110.98 o 
   8   0  10     1015.69     1088.47     58.34 o 
  10   0  10       15.54        7.41     12.59 o 
  12   0  10      201.69      229.96     27.24 o 
 -17   1  10       17.78        4.81     17.83 o 
 -15   1  10      465.45      318.55     32.19 o 
 -13   1  10      991.72      932.86     31.22 o 
 -11   1  10     4003.63     3814.30     65.94 o 
  -9   1  10      418.82      434.45     16.98 o 
  -7   1  10      900.14      848.04     24.41 o 
  -5   1  10     8406.03     8050.42     77.72 o 
  -3   1  10        0.97        5.48      4.26 o 
  -1   1  10     2435.92     2261.53     29.06 o 
   1   1  10       36.66       30.87      5.12 o 
   3   1  10     3929.24     3999.03     52.91 o 
   5   1  10      953.44      896.89     23.47 o 
   7   1  10       80.39       78.94     10.19 o 
   9   1  10       26.54       24.88      9.97 o 
  11   1  10      483.53      454.66     24.05 o 
 -18   2  10       35.08       45.84     27.17 o 
 -16   2  10       56.52       35.77     16.78 o 
 -14   2  10        8.32       22.78     18.20 o 
 -12   2  10       20.52       27.78     12.78 o 
 -10   2  10      950.76      967.28     26.62 o 
  -8   2  10       19.57       28.44      6.37 o 
  -6   2  10     2188.99     2084.98     28.48 o 
  -4   2  10     4657.20     4577.74     49.22 o 
  -2   2  10      278.51      267.21      9.71 o 
   0   2  10      283.32      268.59     11.09 o 
   2   2  10      183.00      190.61      9.47 o 
   4   2  10       35.41       22.16      7.10 o 
   6   2  10        7.82        8.06      7.21 o 
   8   2  10        8.65       23.70      8.10 o 
  10   2  10      323.66      306.79     22.05 o 
  12   2  10        1.90       -9.82     10.67 o 
 -17   3  10       80.27       69.65     24.05 o 
 -15   3  10      971.77      906.82     38.72 o 
 -13   3  10     1228.51     1155.78     41.43 o 
 -11   3  10      111.18       74.06     15.10 o 
  -9   3  10      456.52      456.09     18.47 o 
  -7   3  10     1694.37     1656.87     27.16 o 
  -5   3  10      251.40      252.23      9.88 o 
  -3   3  10      656.39      645.79     14.38 o 
  -1   3  10     1431.18     1340.74     21.06 o 
   1   3  10     1522.14     1401.27     27.64 o 
   3   3  10     7602.75     7334.14     95.24 o 
   5   3  10     1230.36     1289.20     28.07 o 
   7   3  10        1.09       -6.30      6.30 o 
   9   3  10      402.42      456.92     18.46 o 
  11   3  10      255.71      261.81     19.08 o 
 -18   4  10       95.07       82.42     24.69 o 
 -16   4  10      398.15      315.94     34.61 o 
 -14   4  10        0.70       37.31     17.60 o 
 -12   4  10        2.12       -9.01     17.18 o 
 -10   4  10      883.28      917.30     43.56 o 
  -8   4  10       81.59       80.88     10.19 o 
  -6   4  10     2033.58     1923.10     33.32 o 
  -4   4  10     1124.29     1100.74     19.50 o 
  -2   4  10        1.64        5.19      5.21 o 
   0   4  10     1309.31     1231.59     22.26 o 
   2   4  10       13.61        0.75      6.20 o 
   4   4  10     2967.49     2962.45     46.17 o 
   6   4  10     2137.94     2246.52     38.75 o 
   8   4  10      370.81      388.38     29.22 o 
  10   4  10       20.33        9.38     10.01 o 
 -17   5  10       18.78       -6.52     21.53 o 
 -15   5  10      187.44      157.22     27.00 o 
 -13   5  10      848.20      661.38     52.09 o 
 -11   5  10     1351.22     1284.66     53.47 o 
  -9   5  10      265.82      256.93     17.79 o 
  -7   5  10      515.49      462.31     21.01 o 
  -5   5  10      205.56      201.40     14.79 o 
  -3   5  10      283.00      279.12     12.50 o 
  -1   5  10      738.63      742.00     16.41 o 
   1   5  10      351.77      339.25     12.37 o 
   3   5  10       57.15       57.65      9.11 o 
   5   5  10     3062.66     3125.03     51.15 o 
   7   5  10       69.02       78.42      8.86 o 
   9   5  10        0.10        0.21      6.82 o 
  11   5  10       25.99       31.31     11.18 o 
 -16   6  10      260.75      270.98     34.34 o 
 -14   6  10       19.01      -12.15     15.35 o 
 -12   6  10       77.79       67.37     20.63 o 
 -10   6  10      961.30      952.32     32.12 o 
  -8   6  10      636.01      598.25     24.91 o 
  -6   6  10      583.92      565.38     22.73 o 
  -4   6  10      203.74      215.37     14.99 o 
  -2   6  10      321.18      312.58     14.96 o 
   0   6  10      170.22      190.68     10.18 o 
   2   6  10      654.04      613.85     16.98 o 
   4   6  10      817.87      785.09     18.67 o 
   6   6  10      574.75      556.24     16.39 o 
   8   6  10       14.18       13.56      5.74 o 
  10   6  10      172.68      189.13     15.51 o 
 -15   7  10      524.59      518.85     99.32 o 
 -13   7  10       47.51       23.51     19.45 o 
 -11   7  10       13.71       26.39     18.15 o 
  -9   7  10       54.59       29.61     11.21 o 
  -7   7  10      520.60      513.52     23.53 o 
  -5   7  10      511.93      519.96     22.83 o 
  -3   7  10      150.67      121.55     11.84 o 
  -1   7  10     1062.44      974.21     33.22 o 
   1   7  10      820.49      847.96     24.66 o 
   3   7  10     3257.60     3245.96     49.38 o 
   5   7  10      495.36      497.18     31.49 o 
   7   7  10      307.03      371.53     23.06 o 
   9   7  10      227.50      281.29     28.36 o 
 -14   8  10      334.70      412.35     58.34 o 
 -12   8  10        2.78       21.06     18.35 o 
 -10   8  10      465.56      482.85     28.67 o 
  -8   8  10     1065.40     1108.20     49.12 o 
  -6   8  10       67.30       68.88     12.47 o 
  -4   8  10      246.30      250.37     15.79 o 
  -2   8  10      281.13      268.47     19.13 o 
   0   8  10       49.40       41.04      9.04 o 
   2   8  10      211.77      224.67     13.89 o 
   4   8  10      264.99      312.16     13.73 o 
   6   8  10      107.06      136.27     20.26 o 
   8   8  10      198.02      207.65     52.78 o 
 -13   9  10      111.56      113.69     29.17 o 
 -11   9  10       16.82        6.29     18.58 o 
  -9   9  10       69.80       63.40     14.07 o 
  -7   9  10      773.47      680.27     28.62 o 
  -5   9  10      137.41      159.11     14.73 o 
  -3   9  10       86.26       85.65     11.44 o 
  -1   9  10        0.79       -9.62      9.62 o 
   1   9  10      263.94      245.31     21.45 o 
   3   9  10      227.53      252.78     17.44 o 
   5   9  10      221.14      268.92     15.40 o 
   7   9  10        0.03        1.39     18.66 o 
 -12  10  10      199.38      190.52     31.43 o 
 -10  10  10      109.47      128.00     21.31 o 
  -8  10  10       36.64       49.60     24.26 o 
  -6  10  10       16.16       25.07     10.55 o 
  -4  10  10      101.81      105.31     13.23 o 
  -2  10  10       23.91       29.57     10.24 o 
   0  10  10      817.17      803.72     26.89 o 
   2  10  10     1445.22     1402.92     62.55 o 
   4  10  10        1.01        2.06     10.32 o 
   6  10  10      273.01      297.30     34.00 o 
 -11  11  10        3.28       -8.15     18.15 o 
  -9  11  10       57.21       60.46     15.82 o 
  -7  11  10       13.73       10.89     12.23 o 
  -5  11  10      461.34      543.68     36.03 o 
  -3  11  10       16.03       23.48     10.37 o 
  -1  11  10        1.29       16.75     10.20 o 
   1  11  10      538.62      628.91     43.29 o 
   3  11  10        4.66       17.67     11.94 o 
   5  11  10       12.16        4.95     10.90 o 
  -8  12  10       15.79       13.38     16.22 o 
  -6  12  10        1.09       -5.98     12.63 o 
  -4  12  10        0.00       -6.07     11.15 o 
  -2  12  10       22.51       25.63     14.09 o 
   0  12  10       19.11       13.29     13.08 o 
   2  12  10        0.04       10.84     12.57 o 
  -5  13  10       14.15       -0.11     16.08 o 
  -3  13  10       23.10       33.00     16.23 o 
  -1  13  10       96.26      104.16     19.42 o 
 -17   1  11        4.93        5.15     14.96 o 
 -15   1  11     1219.01     1192.48     44.09 o 
 -13   1  11       19.26       22.14     13.08 o 
 -11   1  11      133.05      123.44     15.44 o 
  -9   1  11      762.35      788.49     20.87 o 
  -7   1  11     2105.78     2230.64     42.03 o 
  -5   1  11       48.91       48.63      6.37 o 
  -3   1  11       12.23       12.21      4.93 o 
  -1   1  11      199.70      196.37      9.20 o 
   1   1  11      237.90      225.30     10.45 o 
   3   1  11    11497.45    11246.03    124.02 o 
   5   1  11     2579.10     2606.00     41.62 o 
   7   1  11      221.46      201.58     13.82 o 
   9   1  11      412.21      416.38     22.59 o 
  11   1  11      134.83      156.05     19.25 o 
 -18   2  11       23.21       20.37     19.21 o 
 -16   2  11      256.63      176.56     22.59 o 
 -14   2  11      384.57      352.08     26.97 o 
 -12   2  11      112.30      110.29     19.19 o 
 -10   2  11       26.27       49.04     13.35 o 
  -8   2  11      229.88      249.88     12.84 o 
  -6   2  11      194.94      245.61     10.32 o 
  -4   2  11     4905.72     4831.47     52.47 o 
  -2   2  11     2097.36     1908.37     27.09 o 
   0   2  11       39.23       42.86      5.84 o 
   2   2  11       14.85        8.05      8.86 o 
   4   2  11      389.57      392.38     15.20 o 
   6   2  11     1069.79     1044.14     26.48 o 
   8   2  11       77.19       54.09      9.94 o 
  10   2  11       52.18       61.07     13.01 o 
 -17   3  11       34.63       18.06     19.57 o 
 -15   3  11      672.94      698.74     36.58 o 
 -13   3  11      145.91      174.76     21.38 o 
 -11   3  11      603.62      563.08     38.76 o 
  -9   3  11     1220.80     1197.36     30.70 o 
  -7   3  11      183.89      199.18     11.52 o 
  -5   3  11      293.70      299.40     11.29 o 
  -3   3  11      516.41      535.56     13.97 o 
  -1   3  11      267.36      265.32     12.47 o 
   1   3  11     2152.39     2138.31     31.83 o 
   3   3  11     7955.01     7756.49     90.94 o 
   5   3  11     1906.38     1988.01     37.58 o 
   7   3  11       11.85        4.88      7.52 o 
   9   3  11      369.66      428.68     22.43 o 
 -16   4  11       42.31        9.72     19.35 o 
 -14   4  11      314.96      273.52     31.91 o 
 -12   4  11     1112.35     1069.71     39.79 o 
 -10   4  11      270.58      258.59     16.56 o 
  -8   4  11     1326.81     1241.68     30.06 o 
  -6   4  11      108.02       98.49     10.74 o 
  -4   4  11      737.24      721.17     16.31 o 
  -2   4  11       17.51        9.29      5.44 o 
   0   4  11      633.43      565.68     17.44 o 
   2   4  11     3218.66     3242.69     42.91 o 
   4   4  11        0.12        4.57      6.89 o 
   6   4  11     3240.97     3160.19     51.21 o 
   8   4  11      165.65      206.88     15.98 o 
  10   4  11       35.10       37.38     11.69 o 
 -17   5  11        6.24      -17.17     17.17 o 
 -15   5  11       54.63       59.82     21.95 o 
 -13   5  11      201.57      141.92     25.03 o 
 -11   5  11       30.80        2.40     19.45 o 
  -9   5  11       41.67       23.44     10.59 o 
  -7   5  11     1186.38     1158.03     32.66 o 
  -5   5  11     3061.16     2989.20     55.38 o 
  -3   5  11      243.52      295.79     13.61 o 
  -1   5  11     1254.24     1312.34     24.53 o 
   1   5  11      740.99      748.95     18.45 o 
   3   5  11     1902.20     1843.70     38.62 o 
   5   5  11      113.17       90.53     12.11 o 
   7   5  11        0.45        3.19      6.88 o 
   9   5  11       27.71       26.62     11.28 o 
 -16   6  11      316.83      345.62     37.73 o 
 -14   6  11        4.51       18.91     19.13 o 
 -12   6  11      538.57      476.10     38.27 o 
 -10   6  11      325.39      315.10     21.26 o 
  -8   6  11      248.03      242.54     18.10 o 
  -6   6  11      581.71      642.39     39.50 o 
  -4   6  11        0.33       -3.84      7.84 o 
  -2   6  11        3.54       -1.61      7.59 o 
   0   6  11     1637.11     1635.46     28.19 o 
   2   6  11     1126.57     1073.18     22.40 o 
   4   6  11      816.37      913.00     22.51 o 
   6   6  11      659.16      712.67     20.50 o 
   8   6  11      185.90      184.06     14.93 o 
 -15   7  11        0.50        3.53     26.39 o 
 -13   7  11       98.85       89.59     24.56 o 
 -11   7  11      469.53      555.46     52.78 o 
  -9   7  11       50.66       81.29     13.82 o 
  -7   7  11      548.92      524.22     24.53 o 
  -5   7  11      123.64      131.06     14.84 o 
  -3   7  11      371.62      335.00     17.16 o 
  -1   7  11     1256.72     1216.84     31.69 o 
   1   7  11     2169.47     2310.25     55.14 o 
   3   7  11      226.47      226.70     13.11 o 
   5   7  11       78.33       83.18     14.57 o 
   7   7  11      205.45      186.85     10.90 o 
 -14   8  11      168.36      177.87     31.25 o 
 -12   8  11      335.72      306.30     35.84 o 
 -10   8  11      115.68      117.07     16.69 o 
  -8   8  11        0.55        0.91     10.35 o 
  -6   8  11       31.45       20.75     13.23 o 
  -4   8  11       61.92       90.00     11.62 o 
  -2   8  11      231.98      238.15     16.86 o 
   0   8  11      313.85      310.48     17.34 o 
   2   8  11      763.09      734.87     31.29 o 
   4   8  11      229.19      249.03     14.14 o 
   6   8  11      511.94      539.73     17.84 o 
   8   8  11       42.12       81.06     27.45 o 
 -13   9  11      156.91      107.02     25.31 o 
 -11   9  11       47.17       90.57     24.50 o 
  -9   9  11        3.13      -12.83     12.83 o 
  -7   9  11       77.17       93.05     15.06 o 
  -5   9  11       30.86       26.25      9.97 o 
  -3   9  11       14.20       23.40     10.37 o 
  -1   9  11        7.67        6.37      9.01 o 
   1   9  11      154.08      154.49     16.44 o 
   3   9  11       72.63       59.64      9.92 o 
   5   9  11       86.81       37.12     17.44 o 
 -12  10  11       90.65      113.47     34.73 o 
 -10  10  11        9.73       27.70     16.28 o 
  -8  10  11      125.27      144.54     17.93 o 
  -6  10  11       86.84      101.03     15.53 o 
  -4  10  11      101.71      136.96     15.84 o 
  -2  10  11      326.37      345.53     20.46 o 
   0  10  11      252.12      260.80     17.76 o 
   2  10  11      229.64      238.36     29.01 o 
   4  10  11       98.62      134.19     20.17 o 
 -11  11  11       82.80       70.36     40.28 o 
  -9  11  11       86.22       78.27     17.03 o 
  -7  11  11      535.17      604.38     37.09 o 
  -5  11  11       63.32       47.40     12.49 o 
  -3  11  11       51.75       47.58     15.31 o 
  -1  11  11      371.91      410.43     26.96 o 
   1  11  11      447.58      492.59     27.71 o 
   3  11  11        0.54       -0.91     11.56 o 
  -8  12  11      166.66      158.31     25.20 o 
  -6  12  11       17.92       20.83     14.17 o 
  -4  12  11       74.96       43.74     16.13 o 
  -2  12  11      142.84      132.67     25.70 o 
   0  12  11        5.48      -11.76     12.34 o 
 -18   0  12      137.06      136.13     38.89 o 
 -16   0  12       15.50        9.72     25.00 o 
 -14   0  12        6.35       28.11     20.84 o 
 -12   0  12     4939.48     5016.39    127.79 o 
 -10   0  12      150.58      152.04     21.54 o 
  -8   0  12     2585.22     2650.49     65.96 o 
  -6   0  12     3553.03     3338.53     78.40 o 
  -4   0  12      331.18      371.42     17.58 o 
  -2   0  12        0.23       -6.75      6.75 o 
   0   0  12     1288.70     1281.65     30.87 o 
   2   0  12      482.62      527.57     28.22 o 
   4   0  12       69.48       96.16     14.30 o 
   6   0  12       29.61       39.65     11.95 o 
   8   0  12        7.22       13.89     14.29 o 
  10   0  12     1471.99     1555.08     94.46 o 
 -17   1  12        3.13        3.75     22.22 o 
 -15   1  12        0.45        4.61     13.84 o 
 -13   1  12        0.54       11.70     12.44 o 
 -11   1  12      189.20      188.75     16.40 o 
  -9   1  12     6468.52     6165.83     76.89 o 
  -7   1  12     2319.11     2347.32     33.15 o 
  -5   1  12     1237.30     1223.92     21.95 o 
  -3   1  12      685.11      627.93     18.97 o 
  -1   1  12     2945.07     2731.20     35.00 o 
   1   1  12      455.55      467.67     16.52 o 
   3   1  12        0.06        1.57      6.41 o 
   5   1  12      623.55      588.13     19.46 o 
   7   1  12      289.41      348.49     16.67 o 
   9   1  12        3.83        8.73     10.80 o 
 -18   2  12       18.97       17.59     16.84 o 
 -16   2  12       19.45       15.80     14.29 o 
 -14   2  12      100.05       90.24     17.61 o 
 -12   2  12      104.73      109.30     17.54 o 
 -10   2  12      258.58      261.55     21.91 o 
  -8   2  12        3.36       -2.54      6.70 o 
  -6   2  12      334.36      362.47     12.77 o 
  -4   2  12      271.69      267.03     11.23 o 
  -2   2  12       91.90       82.36      7.58 o 
   0   2  12        5.09       -3.60      5.95 o 
   2   2  12      513.14      510.02     17.50 o 
   4   2  12       82.89       73.99      9.26 o 
   6   2  12      180.45      151.10     12.12 o 
   8   2  12        4.89        7.89      9.93 o 
  10   2  12        6.12       28.39     11.76 o 
 -17   3  12        0.26        9.50     16.29 o 
 -15   3  12      208.67      233.61     24.84 o 
 -13   3  12      273.98      241.35     23.62 o 
 -11   3  12     2700.86     2709.34     66.02 o 
  -9   3  12     5676.36     5488.21     79.02 o 
  -7   3  12       95.93      105.84     11.48 o 
  -5   3  12       23.35       25.63      6.09 o 
  -3   3  12      525.32      497.05     14.10 o 
  -1   3  12      230.12      233.75     10.42 o 
   1   3  12       92.43       99.43      8.78 o 
   3   3  12     1447.73     1424.72     33.58 o 
   5   3  12      400.98      449.83     17.00 o 
   7   3  12      172.84      212.64     14.63 o 
   9   3  12      474.57      505.50     25.21 o 
 -16   4  12       16.95       21.69     18.98 o 
 -14   4  12       58.26       55.33     16.56 o 
 -12   4  12      276.01      321.26     25.58 o 
 -10   4  12      183.16      168.02     15.27 o 
  -8   4  12      576.66      600.50     22.20 o 
  -6   4  12     1070.02      954.14     25.62 o 
  -4   4  12      189.47      187.57     10.12 o 
  -2   4  12      574.17      529.36     15.90 o 
   0   4  12      227.56      212.19     13.62 o 
   2   4  12      131.13      130.05     10.03 o 
   4   4  12      973.55      964.24     23.61 o 
   6   4  12       73.16       70.91     16.11 o 
   8   4  12      239.08      231.17     18.19 o 
 -17   5  12      132.38       71.96     47.92 o 
 -15   5  12       63.36       84.45     23.57 o 
 -13   5  12       12.24       -2.08     17.68 o 
 -11   5  12      154.43      116.24     23.07 o 
  -9   5  12     2625.06     2526.52     54.19 o 
  -7   5  12     1867.91     1868.20     47.92 o 
  -5   5  12      142.16      127.51     13.67 o 
  -3   5  12        9.73       -4.32      7.56 o 
  -1   5  12     1561.20     1591.45     30.11 o 
   1   5  12        8.51        2.87      6.37 o 
   3   5  12      649.58      624.16     19.47 o 
   5   5  12        3.06        4.27      9.73 o 
   7   5  12       70.33       46.08     10.99 o 
   9   5  12        4.47        2.83     12.21 o 
 -16   6  12       45.89       43.06     22.08 o 
 -14   6  12       70.83       61.34     43.06 o 
 -12   6  12      703.78      824.53     48.55 o 
 -10   6  12      790.49      936.76     34.48 o 
  -8   6  12      445.38      469.81     35.18 o 
  -6   6  12      510.96      530.55     23.82 o 
  -4   6  12      428.02      439.27     28.58 o 
  -2   6  12      373.67      367.00     19.19 o 
   0   6  12     1402.19     1379.29     33.82 o 
   2   6  12      347.05      332.51     16.58 o 
   4   6  12      171.49      208.78     13.09 o 
   6   6  12      269.08      262.00     14.14 o 
   8   6  12      259.24      258.39     18.03 o 
 -15   7  12       85.42       74.85     25.03 o 
 -13   7  12        4.62       13.09     18.58 o 
 -11   7  12      624.93      634.44     44.20 o 
  -9   7  12     1032.74     1087.33     35.69 o 
  -7   7  12        0.11       10.30     10.35 o 
  -5   7  12      212.73      235.76     20.85 o 
  -3   7  12       73.17       37.41     18.85 o 
  -1   7  12       90.04       67.15     11.03 o 
   1   7  12      209.28      209.41     17.24 o 
   3   7  12        8.19        8.18      7.50 o 
   5   7  12      571.33      491.44     20.13 o 
   7   7  12       98.66      136.67     18.46 o 
 -14   8  12        0.65       23.35     20.56 o 
 -12   8  12        8.96       -6.25     17.60 o 
 -10   8  12      209.76      194.76     23.34 o 
  -8   8  12        3.12        3.78     11.01 o 
  -6   8  12      339.41      394.04     36.36 o 
  -4   8  12     1075.19     1102.85     33.63 o 
  -2   8  12      150.94      152.38     14.77 o 
   0   8  12       45.58       83.10     11.77 o 
   2   8  12       83.23       35.26      9.73 o 
   4   8  12       43.38       33.92     12.54 o 
   6   8  12      174.31      230.86     24.16 o 
 -13   9  12      135.38      114.59     27.98 o 
 -11   9  12      453.33      496.08     43.22 o 
  -9   9  12      165.13      169.69     19.59 o 
  -7   9  12      243.33      250.91     21.12 o 
  -5   9  12        0.21       -9.31      9.31 o 
  -3   9  12        4.77       -7.41      9.29 o 
  -1   9  12      227.24      250.35     17.84 o 
   1   9  12      362.45      323.00     18.56 o 
   3   9  12      178.63      184.29     18.17 o 
   5   9  12       19.15       20.84     13.78 o 
 -12  10  12      401.58      382.03     42.23 o 
 -10  10  12       80.76       57.50     18.13 o 
  -8  10  12      537.25      593.90     37.72 o 
  -6  10  12      134.28      130.00     17.24 o 
  -4  10  12       28.69       19.39     12.83 o 
  -2  10  12      101.30       85.24     16.45 o 
   0  10  12        0.03       -5.36     12.13 o 
   2  10  12      162.26      133.23     19.67 o 
   4  10  12       12.40        9.41     12.69 o 
  -9  11  12       56.04       41.07     18.31 o 
  -7  11  12      151.30      184.30     23.95 o 
  -5  11  12        3.02        6.11     14.80 o 
  -3  11  12       13.14       15.15     13.87 o 
  -1  11  12        9.01       15.20     13.91 o 
   1  11  12       22.99       16.78     14.06 o 
  -6  12  12      152.26      157.41     23.37 o 
  -4  12  12       59.47       78.48     34.54 o 
  -2  12  12        1.76       -2.07     14.06 o 
 -17   1  13       54.63       86.16     25.70 o 
 -15   1  13       96.93       60.66     17.16 o 
 -13   1  13       19.89       36.59     14.60 o 
 -11   1  13      430.24      458.48     27.75 o 
  -9   1  13     9980.53    10218.18    128.83 o 
  -7   1  13      202.00      198.84     11.23 o 
  -5   1  13        4.39       -1.94      5.50 o 
  -3   1  13      688.40      662.93     16.44 o 
  -1   1  13      738.95      712.38     18.30 o 
   1   1  13      103.27      103.84     13.67 o 
   3   1  13      273.23      262.30     15.84 o 
   5   1  13       23.53       12.22      7.46 o 
   7   1  13      536.41      546.26     25.87 o 
   9   1  13      304.82      338.98     23.12 o 
 -16   2  13       80.56       97.63     20.31 o 
 -14   2  13       22.13       14.17     16.96 o 
 -12   2  13     1082.22     1035.10     39.53 o 
 -10   2  13     1634.86     1603.63     48.30 o 
  -8   2  13      610.33      561.09     23.59 o 
  -6   2  13     1151.23     1168.81     22.47 o 
  -4   2  13      700.47      668.57     16.73 o 
  -2   2  13       14.30       13.31      5.96 o 
   0   2  13     2278.07     2055.54     33.19 o 
   2   2  13     1152.93     1163.99     26.52 o 
   4   2  13      685.48      607.47     20.16 o 
   6   2  13     1118.59     1091.75     27.49 o 
   8   2  13      332.79      386.63     23.28 o 
 -17   3  13       68.38       65.76     25.10 o 
 -15   3  13      117.41       94.71     22.00 o 
 -13   3  13       25.09        4.51     12.69 o 
 -11   3  13     1502.33     1574.43     87.57 o 
  -9   3  13     4581.75     4605.94    105.41 o 
  -7   3  13      100.94       80.75     11.33 o 
  -5   3  13      860.47      857.35     21.39 o 
  -3   3  13      417.07      379.61     13.30 o 
  -1   3  13      144.43      147.59     10.47 o 
   1   3  13      194.04      227.44     20.71 o 
   3   3  13      375.79      342.35     15.93 o 
   5   3  13      165.63      137.70     12.14 o 
   7   3  13      368.63      396.83     22.72 o 
 -16   4  13       95.85       76.99     27.09 o 
 -14   4  13        3.58       -2.08     13.31 o 
 -12   4  13      431.54      460.17     29.65 o 
 -10   4  13      134.49      132.62     15.44 o 
  -8   4  13     3452.69     3569.89     59.54 o 
  -6   4  13     1344.76     1317.63     31.81 o 
  -4   4  13      826.12      850.16     20.76 o 
  -2   4  13       19.21        9.25      6.45 o 
   0   4  13       35.56       30.59      7.96 o 
   2   4  13      445.26      487.73     18.12 o 
   4   4  13      348.30      297.19     15.12 o 
   6   4  13      266.33      277.56     17.61 o 
   8   4  13      266.40      344.48     30.67 o 
 -15   5  13        0.42      -12.09     17.99 o 
 -13   5  13        3.11      -23.61     23.61 o 
 -11   5  13        0.05       23.39     22.22 o 
  -9   5  13      980.19      982.62     33.47 o 
  -7   5  13     1680.28     1742.33     42.93 o 
  -5   5  13      166.91      151.76     15.39 o 
  -3   5  13      883.76      950.40     29.72 o 
  -1   5  13     1173.99     1146.23     24.48 o 
   1   5  13      121.26      136.97     11.23 o 
   3   5  13     2524.53     2735.58     45.08 o 
   5   5  13       77.22       80.64     10.21 o 
   7   5  13       22.80       20.96     11.15 o 
 -16   6  13      112.92      105.84     27.45 o 
 -14   6  13      372.82      405.98     77.09 o 
 -12   6  13     1135.58     1181.36     55.96 o 
 -10   6  13      910.44      967.30     34.06 o 
  -8   6  13      396.90      433.75     35.89 o 
  -6   6  13      195.35      174.92     16.53 o 
  -4   6  13       34.04        4.74      9.05 o 
  -2   6  13     1047.96     1064.12     31.11 o 
   0   6  13      147.87      189.90     15.39 o 
   2   6  13      362.69      397.27     19.88 o 
   4   6  13      102.55       89.00     10.36 o 
   6   6  13        1.77       -3.98     10.18 o 
 -15   7  13       41.47       48.25     21.95 o 
 -13   7  13      136.72      146.50     28.96 o 
 -11   7  13      245.80      261.65     69.45 o 
  -9   7  13       13.54      -10.23     10.23 o 
  -7   7  13      591.14      624.29     27.77 o 
  -5   7  13      221.36      230.64     18.58 o 
  -3   7  13        1.14        6.13      9.20 o 
  -1   7  13      163.05      157.69     14.73 o 
   1   7  13       41.33       34.13     10.19 o 
   3   7  13        0.03       20.20      9.58 o 
   5   7  13      618.85      691.66     30.76 o 
 -14   8  13        1.51      -16.70     16.70 o 
 -12   8  13       47.05       34.93     25.70 o 
 -10   8  13       13.19       18.59     13.09 o 
  -8   8  13      439.61      419.88     25.28 o 
  -6   8  13      791.21      849.89     31.92 o 
  -4   8  13       52.66       33.66     11.72 o 
  -2   8  13       13.18       23.11      9.65 o 
   0   8  13       24.48       24.48      9.89 o 
   2   8  13      175.96      191.98     26.78 o 
   4   8  13       30.21       15.00     15.97 o 
 -11   9  13        3.71       -2.22     19.57 o 
  -9   9  13      214.85      221.97     21.47 o 
  -7   9  13      717.71      713.71     31.61 o 
  -5   9  13       12.10       19.85     11.91 o 
  -3   9  13      133.06      140.38     17.04 o 
  -1   9  13       71.88       98.45     16.28 o 
   1   9  13      203.89      240.92     29.28 o 
   3   9  13      165.17      176.29     18.94 o 
 -10  10  13       82.92       74.39     20.54 o 
  -8  10  13      113.93      123.62     17.97 o 
  -6  10  13       67.68       69.79     19.72 o 
  -4  10  13        2.22       -1.00     12.78 o 
  -2  10  13       51.47       43.37     15.30 o 
   0  10  13       36.45       30.12     13.61 o 
   2  10  13       68.32       55.34     19.59 o 
  -7  11  13      149.18      140.43     22.46 o 
  -5  11  13      472.57      512.66     33.29 o 
  -3  11  13        0.92       15.30     14.50 o 
  -1  11  13      128.31      175.23     21.67 o 
 -16   0  14        0.22       23.61     26.39 o 
 -14   0  14      664.93      729.25     65.29 o 
 -12   0  14       36.59       58.34     18.66 o 
 -10   0  14      350.60      332.49     36.81 o 
  -8   0  14      917.44      895.86     29.52 o 
  -6   0  14     3346.98     3072.11     84.21 o 
  -4   0  14     3152.41     2924.84     72.98 o 
  -2   0  14     1106.10     1081.60     30.96 o 
   0   0  14      727.24      809.01     38.12 o 
   2   0  14       62.95       36.43     12.22 o 
   4   0  14      400.10      406.81     25.36 o 
   6   0  14       56.53       50.77     18.35 o 
   8   0  14        6.41       24.45     19.35 o 
 -17   1  14       27.08        6.55     19.13 o 
 -15   1  14      324.55      382.11     38.27 o 
 -13   1  14       22.53       32.65     18.17 o 
 -11   1  14        3.89        8.49     11.17 o 
  -9   1  14        4.45       -8.95      8.95 o 
  -7   1  14      242.33      246.31     12.55 o 
  -5   1  14      141.45      140.83     10.83 o 
  -3   1  14     2555.72     2523.96     37.41 o 
  -1   1  14      307.43      293.55     14.83 o 
   1   1  14        1.20        4.40      7.12 o 
   3   1  14      701.49      722.14     22.33 o 
   5   1  14     1196.71     1364.65     31.83 o 
   7   1  14        3.30        3.96     11.50 o 
 -16   2  14       97.11      100.23     20.44 o 
 -14   2  14      179.91      143.02     20.73 o 
 -12   2  14        0.03       15.53     12.50 o 
 -10   2  14      169.27      156.10     19.21 o 
  -8   2  14      739.71      707.19     41.69 o 
  -6   2  14      682.97      632.33     17.50 o 
  -4   2  14      299.91      316.70     13.11 o 
  -2   2  14       18.14        9.30      6.79 o 
   0   2  14      130.94      113.31     11.11 o 
   2   2  14       72.53       90.50     14.08 o 
   4   2  14      135.63      152.79     12.88 o 
   6   2  14      237.89      244.83     19.85 o 
   8   2  14       15.30        9.76     11.35 o 
 -17   3  14        0.38       14.16     16.11 o 
 -15   3  14       45.33       49.50     24.35 o 
 -13   3  14      180.14      178.86     22.66 o 
 -11   3  14      219.57      193.43     31.19 o 
  -9   3  14     1195.15     1143.96     31.14 o 
  -7   3  14       15.67       17.43      9.28 o 
  -5   3  14     1647.32     1621.66     29.44 o 
  -3   3  14     1132.63     1149.97     22.83 o 
  -1   3  14        4.58        3.09      6.65 o 
   1   3  14       35.33       30.14      8.43 o 
   3   3  14     1228.44     1239.38     29.05 o 
   5   3  14        3.68       -5.24      9.48 o 
   7   3  14       75.21       52.29     14.43 o 
 -16   4  14      139.36      166.68     29.95 o 
 -14   4  14        0.25        6.29     13.69 o 
 -12   4  14      241.95      205.24     22.71 o 
 -10   4  14       87.55      115.87     18.35 o 
  -8   4  14      601.50      570.46     23.09 o 
  -6   4  14      108.05      113.30     14.23 o 
  -4   4  14      414.18      368.20     17.95 o 
  -2   4  14      192.86      200.51     12.16 o 
   0   4  14      492.62      487.26     18.31 o 
   2   4  14      196.02      174.46     13.11 o 
   4   4  14       13.42       18.10      8.69 o 
   6   4  14      264.23      235.35     19.50 o 
 -15   5  14        7.11      -16.70     16.70 o 
 -13   5  14        5.27      -11.35     17.00 o 
 -11   5  14       58.26       60.41     21.10 o 
  -9   5  14        2.89       12.23     10.80 o 
  -7   5  14        0.85       -1.89      9.78 o 
  -5   5  14      154.18      171.54     16.45 o 
  -3   5  14      667.53      653.62     25.88 o 
  -1   5  14      155.49      116.93     12.38 o 
   1   5  14      187.74      160.65     12.71 o 
   3   5  14        0.15       -7.92      7.92 o 
   5   5  14      585.44      633.49     25.28 o 
 -14   6  14      107.37       95.48     40.28 o 
 -12   6  14       68.11       89.55     23.07 o 
 -10   6  14      165.17      179.09     19.36 o 
  -8   6  14      168.70      155.11     17.34 o 
  -6   6  14      822.53      800.63     30.33 o 
  -4   6  14      360.68      305.18     19.89 o 
  -2   6  14      113.26      104.93     14.13 o 
   0   6  14      473.45      440.05     23.26 o 
   2   6  14       24.63       32.57     11.37 o 
   4   6  14       77.85       63.59     13.48 o 
   6   6  14       75.24       85.02     14.92 o 
 -13   7  14        5.20       -0.98     18.15 o 
 -11   7  14       78.79       75.57     23.07 o 
  -9   7  14        0.12        2.29     11.72 o 
  -7   7  14       98.21       68.23     13.54 o 
  -5   7  14      682.77      681.33     28.68 o 
  -3   7  14        0.33       -4.84      9.54 o 
  -1   7  14       26.16       51.19     13.43 o 
   1   7  14       73.52       87.97     15.09 o 
   3   7  14       28.95       29.83     21.53 o 
   5   7  14       61.24       56.66     21.02 o 
 -12   8  14        1.32       -2.53     19.13 o 
 -10   8  14      332.58      324.46     24.97 o 
  -8   8  14      175.06      178.99     19.15 o 
  -6   8  14      117.08      113.02     16.59 o 
  -4   8  14       83.02       72.66     13.90 o 
  -2   8  14       41.73       44.03     12.35 o 
   0   8  14      150.16      132.74     17.99 o 
   2   8  14      282.31      267.78     25.53 o 
   4   8  14       48.39       84.13     18.21 o 
 -11   9  14      371.90      420.88     42.72 o 
  -9   9  14      116.03      110.18     18.20 o 
  -7   9  14       12.19       19.68     17.64 o 
  -5   9  14      184.45      163.46     21.43 o 
  -3   9  14        6.39       20.95     14.03 o 
  -1   9  14       12.30       -3.20     12.44 o 
   1   9  14       45.39       59.58     15.62 o 
  -8  10  14      314.79      379.50     55.40 o 
  -6  10  14      383.84      405.83     30.82 o 
  -4  10  14       22.59      -12.04     17.46 o 
  -2  10  14      175.13      174.60     22.16 o 
   0  10  14       27.40       29.75     14.31 o 
 -15   1  15      114.87       83.09     31.25 o 
 -13   1  15       53.36       62.66     16.29 o 
 -11   1  15       11.85       21.45     12.87 o 
  -9   1  15      101.50       75.41     12.63 o 
  -7   1  15     1756.86     1778.95     35.06 o 
  -5   1  15     1557.67     1484.53     27.21 o 
  -3   1  15      965.01      870.70     23.08 o 
  -1   1  15      837.37      839.93     23.83 o 
   1   1  15      192.98      219.92     21.26 o 
   3   1  15      199.29      211.53     14.89 o 
   5   1  15        1.84        5.10     11.38 o 
 -16   2  15        0.89       20.89     19.66 o 
 -14   2  15        4.65        1.02     13.25 o 
 -12   2  15      663.33      675.26     35.27 o 
 -10   2  15        2.77       -1.29     11.17 o 
  -8   2  15      278.09      301.84     18.65 o 
  -6   2  15       30.98       27.15      8.43 o 
  -4   2  15        0.04        8.69      6.37 o 
  -2   2  15      358.29      338.31     14.97 o 
   0   2  15      762.58      777.95     23.24 o 
   2   2  15        0.67       -7.29      7.29 o 
   4   2  15      483.93      420.52     22.74 o 
   6   2  15      681.01      771.46     35.81 o 
 -15   3  15        0.05       -9.23     14.19 o 
 -13   3  15       14.63       -0.75     20.48 o 
 -11   3  15      274.64      317.75     26.97 o 
  -9   3  15        0.20       -2.74      8.67 o 
  -7   3  15     1813.92     1862.24     40.60 o 
  -5   3  15     1970.84     1817.84     38.95 o 
  -3   3  15      318.98      274.31     14.18 o 
  -1   3  15      554.99      595.92     20.96 o 
   1   3  15      264.08      306.64     26.22 o 
   3   3  15        4.89       -8.68      8.68 o 
   5   3  15       47.70       82.46     19.10 o 
 -14   4  15        0.31        4.73     14.60 o 
 -12   4  15      169.82      204.53     23.46 o 
 -10   4  15      165.39      191.09     23.76 o 
  -8   4  15      526.62      549.82     23.54 o 
  -6   4  15      195.35      162.51     14.72 o 
  -4   4  15      356.10      375.67     18.71 o 
  -2   4  15     1443.34     1498.00     29.90 o 
   0   4  15        1.30        0.59      7.92 o 
   2   4  15      423.56      463.87     19.73 o 
   4   4  15       63.15       46.70     12.55 o 
   6   4  15        0.06       12.47     12.27 o 
 -15   5  15       51.59       44.94     23.51 o 
 -13   5  15      367.33      408.11     39.29 o 
 -11   5  15      476.18      443.18     76.40 o 
  -9   5  15      412.38      498.03     40.11 o 
  -7   5  15       11.98       -7.38      9.11 o 
  -5   5  15       32.97       26.42     10.68 o 
  -3   5  15      286.05      271.09     23.72 o 
  -1   5  15       83.20       95.58     13.56 o 
   1   5  15       35.46       43.05     10.01 o 
   3   5  15      903.23      933.67     30.62 o 
   5   5  15       72.58       57.47     15.64 o 
 -14   6  15       43.71       36.23     25.00 o 
 -12   6  15        3.79        7.46     18.58 o 
 -10   6  15        4.63       12.46     14.06 o 
  -8   6  15      266.38      283.52     21.85 o 
  -6   6  15       25.70       32.66     11.91 o 
  -4   6  15      348.43      424.38     23.47 o 
  -2   6  15      794.31      819.92     30.12 o 
   0   6  15        2.10        1.19      9.33 o 
   2   6  15       54.48       46.20     16.80 o 
   4   6  15      527.95      630.46     32.34 o 
 -13   7  15        0.07       -8.18     17.35 o 
 -11   7  15        7.83        5.78     17.99 o 
  -9   7  15      146.86      169.84     19.43 o 
  -7   7  15      814.40      829.62     32.74 o 
  -5   7  15        1.18       -2.77     10.68 o 
  -3   7  15       11.41       -3.41     10.14 o 
  -1   7  15      201.86      207.79     31.95 o 
   1   7  15       13.12       10.74     15.35 o 
   3   7  15       12.63       11.65     16.41 o 
 -12   8  15       81.42       48.94     25.00 o 
 -10   8  15       97.20      168.78     38.15 o 
  -8   8  15        6.97        3.69     13.97 o 
  -6   8  15        1.07       -2.55     11.65 o 
  -4   8  15       13.02       25.47     14.03 o 
  -2   8  15      135.53      128.51     22.42 o 
   0   8  15       23.75       32.89     17.79 o 
   2   8  15       32.04       24.18     15.88 o 
  -9   9  15       29.17       38.66     17.21 o 
  -7   9  15       81.95       83.30     19.60 o 
  -5   9  15        3.78        4.01     14.65 o 
  -3   9  15       65.28       73.66     19.33 o 
  -1   9  15       20.54        8.01     13.77 o 
  -6  10  15      164.82      203.83     27.42 o 
  -4  10  15       82.84       97.29     19.81 o 
 -16   0  16      194.28      277.81     52.78 o 
 -14   0  16      142.71      123.63     36.12 o 
 -12   0  16       13.61       -9.72     22.22 o 
 -10   0  16      302.69      324.86     30.83 o 
  -8   0  16      135.52      166.86     24.05 o 
  -6   0  16        0.26        8.88      9.84 o 
  -4   0  16      244.29      275.51     19.15 o 
  -2   0  16      392.05      419.78     26.62 o 
   0   0  16       35.42       52.65     14.11 o 
   2   0  16     1139.17     1166.47     42.62 o 
   4   0  16     1559.78     1813.59     67.62 o 
 -15   1  16      211.83      262.40     34.86 o 
 -13   1  16        6.53       31.51     14.60 o 
 -11   1  16        8.47       22.11     12.87 o 
  -9   1  16      707.85      726.92     34.47 o 
  -7   1  16       25.80       43.51      9.37 o 
  -5   1  16       41.20       17.07      7.28 o 
  -3   1  16       14.75       -7.03      7.03 o 
  -1   1  16       14.49       21.94      8.60 o 
   1   1  16      425.19      397.67     18.85 o 
   3   1  16       74.64       83.54     15.09 o 
   5   1  16       34.30       19.99     13.43 o 
 -14   2  16        0.03       15.67     14.50 o 
 -12   2  16       91.72      109.78     29.13 o 
 -10   2  16       23.66       43.28     19.59 o 
  -8   2  16      105.07      112.75     13.51 o 
  -6   2  16       33.65       33.39     10.17 o 
  -4   2  16        2.81       -5.31      6.84 o 
  -2   2  16       90.11      103.09     11.76 o 
   0   2  16      237.32      215.91     15.96 o 
   2   2  16        3.38       -1.81      9.44 o 
   4   2  16        2.32       15.18     12.34 o 
 -15   3  16       12.02       -3.80     14.64 o 
 -13   3  16        3.09       14.17     14.60 o 
 -11   3  16       19.70       20.50     13.48 o 
  -9   3  16      253.47      195.78     19.09 o 
  -7   3  16       26.11       21.84      9.96 o 
  -5   3  16      373.08      385.11     19.69 o 
  -3   3  16      273.61      229.39     13.93 o 
  -1   3  16      831.24      848.07     25.18 o 
   1   3  16      456.48      463.98     21.86 o 
   3   3  16      231.87      263.76     20.82 o 
 -14   4  16        6.11       -8.50     15.35 o 
 -12   4  16       34.14       26.01     14.30 o 
 -10   4  16      128.20      100.07     19.25 o 
  -8   4  16        5.70       11.20      9.68 o 
  -6   4  16       22.45       40.82     10.70 o 
  -4   4  16       54.13       66.84     12.72 o 
  -2   4  16        2.50       -5.57      9.35 o 
   0   4  16      121.05      139.04     13.60 o 
   2   4  16      787.56      857.59     41.31 o 
   4   4  16      351.21      421.73     25.46 o 
 -13   5  16       56.09       65.98     22.59 o 
 -11   5  16       20.59       12.50     26.39 o 
  -9   5  16       45.37       32.82     12.28 o 
  -7   5  16      105.08       77.27     19.70 o 
  -5   5  16        0.96        0.10     10.24 o 
  -3   5  16      314.72      288.19     20.64 o 
  -1   5  16      253.39      298.22     23.53 o 
   1   5  16       41.64       57.97     17.97 o 
   3   5  16       14.87        1.53     11.00 o 
 -12   6  16        0.53      -14.82     17.60 o 
 -10   6  16       26.02       30.45     19.13 o 
  -8   6  16       61.06       37.85     13.48 o 
  -6   6  16       39.73       49.53     13.23 o 
  -4   6  16      158.01      151.22     16.81 o 
  -2   6  16      659.17      628.68     38.76 o 
   0   6  16       44.18       11.32     15.66 o 
   2   6  16       35.21       39.33     18.05 o 
 -11   7  16       25.26       20.37     20.35 o 
  -9   7  16        8.38       19.04     13.02 o 
  -7   7  16       82.33       83.02     15.34 o 
  -5   7  16      115.79      114.50     19.36 o 
  -3   7  16        6.40       18.07     14.06 o 
  -1   7  16       13.43       20.13     14.47 o 
   1   7  16      700.65      715.05     41.61 o 
 -10   8  16       10.95      -15.65     16.13 o 
  -8   8  16       29.77       27.08     32.58 o 
  -6   8  16        0.03       11.97     14.26 o 
  -4   8  16       33.43       39.63     16.88 o 
  -2   8  16        0.91      -13.13     13.13 o 
   0   8  16       26.39       25.75     16.61 o 
  -7   9  16       72.69       50.77     18.39 o 
  -5   9  16      269.82      191.21     24.10 o 
 -15   1  17      119.98      183.22     30.93 o 
 -13   1  17      305.88      328.27     43.76 o 
 -11   1  17       10.38        4.17     12.55 o 
  -9   1  17      596.90      639.96     33.41 o 
  -7   1  17        5.64       11.51      8.44 o 
  -5   1  17       29.96       14.98      7.72 o 
  -3   1  17       78.51       66.83     11.13 o 
  -1   1  17      949.32      964.89     27.41 o 
   1   1  17      220.80      252.49     18.52 o 
   3   1  17       65.58       76.58     17.50 o 
 -14   2  17      104.13      120.82     20.93 o 
 -12   2  17      441.20      477.95     33.10 o 
 -10   2  17      317.63      334.69     32.07 o 
  -8   2  17      588.51      645.01     28.35 o 
  -6   2  17      536.88      603.22     24.49 o 
  -4   2  17       89.21       61.82      9.73 o 
  -2   2  17      203.80      197.75     15.19 o 
   0   2  17       20.71        6.74     10.03 o 
   2   2  17      193.41      197.94     22.55 o 
 -13   3  17       79.58       62.83     17.90 o 
 -11   3  17       22.29       43.93     15.49 o 
  -9   3  17        0.36      -12.23     12.23 o 
  -7   3  17      182.39      220.79     17.25 o 
  -5   3  17       77.90       62.48     17.64 o 
  -3   3  17      247.80      225.83     19.28 o 
  -1   3  17     1207.48     1272.91     32.18 o 
   1   3  17       16.19        6.83     11.91 o 
   3   3  17       69.19       56.43     15.53 o 
 -14   4  17       44.40       72.86     18.90 o 
 -12   4  17      182.82      215.42     25.07 o 
 -10   4  17       17.65       24.06     15.94 o 
  -8   4  17      181.90      201.11     17.21 o 
  -6   4  17       69.05       76.26     12.46 o 
  -4   4  17       59.17       59.94     13.48 o 
  -2   4  17      600.45      646.28     56.95 o 
   0   4  17      126.52      126.78     23.81 o 
   2   4  17      150.22      166.37     18.74 o 
 -13   5  17        0.63      -14.59     17.68 o 
 -11   5  17      463.60      527.77     43.22 o 
  -9   5  17      373.74      415.68     38.49 o 
  -7   5  17       73.69       84.64     17.24 o 
  -5   5  17      403.28      433.67     25.41 o 
  -3   5  17      282.78      359.23     27.25 o 
  -1   5  17       36.15       43.20     18.69 o 
   1   5  17       78.27       38.89     24.31 o 
 -12   6  17       19.53        3.02     19.57 o 
 -10   6  17       28.00       23.34     19.97 o 
  -8   6  17       26.46       29.00     13.11 o 
  -6   6  17       12.23       -5.18     12.22 o 
  -4   6  17      131.18      119.56     19.11 o 
  -2   6  17       17.23       22.55     14.29 o 
   0   6  17      284.41      296.44     31.31 o 
  -9   7  17       24.38       38.26     20.15 o 
  -7   7  17       55.20       54.78     17.36 o 
  -5   7  17      127.55      122.39     20.24 o 
  -3   7  17      120.48      145.44     20.82 o 
  -1   7  17       19.15       21.11     26.39 o 
  -6   8  17      123.65      135.59     21.74 o 
 -12   0  18      134.09       61.12     31.95 o 
 -10   0  18      858.45      873.71     70.84 o 
  -8   0  18        2.77        8.55     15.62 o 
  -6   0  18      946.90      856.38     36.87 o 
  -4   0  18      119.53      173.70     22.00 o 
  -2   0  18      158.75      123.95     19.44 o 
   0   0  18      511.84      546.50     47.23 o 
   2   0  18     1454.83     1586.46     65.46 o 
 -13   1  18       24.66       22.75     31.25 o 
 -11   1  18      329.10      322.41     28.00 o 
  -9   1  18      384.05      378.90     28.57 o 
  -7   1  18       29.20       13.76     11.78 o 
  -5   1  18      431.10      431.73     20.23 o 
  -3   1  18      653.60      650.87     24.56 o 
  -1   1  18      138.28      150.03     15.88 o 
   1   1  18      202.66      311.58     23.86 o 
 -12   2  18      170.61      184.05     33.56 o 
 -10   2  18      116.19       55.10     15.88 o 
  -8   2  18        0.52        7.11     19.93 o 
  -6   2  18       97.76      105.33     14.27 o 
  -4   2  18        0.14      -11.74     11.74 o 
  -2   2  18        8.60        7.55     10.36 o 
   0   2  18      152.49      141.38     18.14 o 
 -13   3  18      296.37      327.67     30.41 o 
 -11   3  18       79.86      114.91     20.02 o 
  -9   3  18      137.86      150.04     33.73 o 
  -7   3  18       40.00       47.80     12.01 o 
  -5   3  18       66.81       34.62     12.73 o 
  -3   3  18      742.84      759.80     44.89 o 
  -1   3  18       99.19      106.73     14.86 o 
   1   3  18      152.51      140.38     22.00 o 
 -12   4  18      123.59      151.10     22.34 o 
 -10   4  18       63.91       57.30     29.38 o 
  -8   4  18      226.55      256.18     19.48 o 
  -6   4  18      876.38      909.41     53.53 o 
  -4   4  18        0.28       15.72     13.98 o 
  -2   4  18      166.60      179.98     27.03 o 
   0   4  18      736.10      787.31    115.99 o 
 -11   5  18       96.71      109.77     28.48 o 
  -9   5  18       19.76       -8.39     13.80 o 
  -7   5  18        6.12       20.86     14.39 o 
  -5   5  18       78.83       89.57     18.40 o 
  -3   5  18       97.92      135.13     25.35 o 
  -1   5  18       33.84       21.53     19.64 o 
  -8   6  18      118.08      106.94     20.02 o 
  -6   6  18       29.31       33.31     16.25 o 
  -4   6  18        0.26        4.66     13.68 o 
 -11   1  19      125.93      120.04     25.54 o 
  -9   1  19       97.44       38.92     16.25 o 
  -7   1  19      161.09      168.58     21.88 o 
  -5   1  19       51.67       77.22     15.40 o 
  -3   1  19      408.51      352.06     22.15 o 
  -1   1  19       69.47       87.87     16.49 o 
 -10   2  19      238.54      211.48     24.58 o 
  -8   2  19      467.33      457.76     33.90 o 
  -6   2  19      236.42      294.38     26.46 o 
  -4   2  19      313.81      336.72     34.34 o 
  -2   2  19      392.47      458.76     27.02 o 
 -11   3  19       26.67       45.10     16.80 o 
  -9   3  19       42.48       42.57     32.85 o 
  -7   3  19       10.14       14.47     12.55 o 
  -5   3  19       25.41       50.52     15.91 o 
  -3   3  19      162.99      162.91     27.00 o 
  -8   4  19       41.94       33.63     13.81 o 
  -6   4  19        7.24      -12.63     12.63 o 
  -4   4  19      128.04      130.30     31.25 o 
  -8   0  20       63.08       98.62     34.73 o 
  -6   0  20       44.61        6.95     26.39 o 
  -7   1  20      144.39      119.86     25.54 o 
                                                 
